# Supplementary material for: Proteomic features of gray matter layers and superficial white matter of the rhesus monkey neocortex: comparison of prefrontal area 46 and occipital area 17
Source: Brain Struct Funct. 2024 Jun 28;229(7):1495–525. doi: 10.1007/s00429-024-02819-y (PMC11374833; doi:10.1007/s00429-024-02819-y)
Supplement: Supplementary file 5 — Supplementary file5 (XLSX 412 KB) [file 429_2024_2819_MOESM5_ESM.xlsx]

## Sheet: 3A_Dens_Neuron_AllLayers
Summary statistics by BrainArea & CorticalLayer									Šidák-adjusted post-hoc analyses
BrainArea	CorticalLayer	emmean	SE	df	lower.CL	upper.CL	.group		contrast	estimate	SE	df	t.ratio	p.value	significant p value
LPFC	wm	0.000374624	0.000238463	6	-0.000689845	0.00143909	a		(LPFC 2/3) - LPFC 1	0.00119012	0.000271236	47	4.38778	0.00423725	0.00138889
LPFC	1	0.000483126	0.000220787	6	-0.000502436	0.00146869	a		(LPFC 2/3) - LPFC 4	9.08369e-05	0.000271236	47	0.3349	1
V1	1	0.000619594	0.000238913	6	-0.000446883	0.00168607	ab		(LPFC 2/3) - LPFC 5	8.07756e-05	0.000271236	47	0.297805	1
V1	wm	0.000650626	0.000238913	6	-0.000415851	0.0017171	abc		(LPFC 2/3) - LPFC 6	0.000672083	0.000271236	47	2.47785	0.674614
LPFC	6	0.00100117	0.000220787	6	1.56056e-05	0.00198673	abc		(LPFC 2/3) - LPFC wm	0.00129863	0.00028612	47	4.53876	0.0025868
LPFC	4	0.00158241	0.000220787	6	0.000596852	0.00256798	bcd		(V1 2/3) - (LPFC 2/3)	0.00243756	0.0002899	47	8.40828	4.16114e-09
LPFC	5	0.00159248	0.000220787	6	0.000606913	0.00257804	bcd		(V1 2/3) - V1 1	0.00349122	0.000297124	47	11.75	8.79297e-14
LPFC	2/3	0.00167325	0.000220787	6	0.000687689	0.00265881	cd		(V1 2/3) - V1 4	0.00100734	0.000297124	47	3.3903	0.0897016
V1	6	0.00249715	0.000238913	6	0.00143067	0.00356363	de		(V1 2/3) - V1 5	0.000468155	0.000297124	47	1.57562	0.999811
V1	4	0.00310347	0.000238913	6	0.002037	0.00416995	ef		(V1 2/3) - V1 6	0.00161366	0.000297124	47	5.43093	0.000127583
V1	5	0.00364266	0.000238913	6	0.00257618	0.00470914	f		(V1 2/3) - V1 wm	0.00346019	0.000297124	47	11.6456	1.24567e-13
V1	2/3	0.00411081	0.000238913	6	0.00304434	0.00517729	f		LPFC 1 - LPFC wm	0.000108503	0.00028612	47	0.379222	1
									LPFC 4 - LPFC 1	0.00109929	0.000271236	47	4.05288	0.0123695
									LPFC 4 - LPFC 6	0.000581246	0.000271236	47	2.14295	0.918781
Mixed effects regression summary (minimal p-values): including BrainArea*CorticalLayer									LPFC 4 - LPFC wm	0.00120779	0.00028612	47	4.22128	0.0072495
	p.value								LPFC 5 - LPFC 1	0.00110935	0.000271236	47	4.08998	0.0110052
BrainArea only	0.640004								LPFC 5 - LPFC 4	1.00613e-05	0.000271236	47	0.0370942	1
CorticalLayer only	6.43351e-05								LPFC 5 - LPFC 6	0.000591307	0.000271236	47	2.18005	0.900071
BrainArea*CorticalLayer	7.13013e-07								LPFC 5 - LPFC wm	0.00121785	0.00028612	47	4.25644	0.00647662
									LPFC 6 - LPFC 1	0.000518042	0.000271236	47	1.90993	0.985626
									LPFC 6 - LPFC wm	0.000626545	0.00028612	47	2.1898	0.89475
Conditional and Marginal Rsq values									V1 1 - LPFC 1	0.000136468	0.0002899	47	0.470741	1
condR2	0.873113								V1 4 - LPFC 4	0.00152106	0.0002899	47	5.24684	0.000239834
margR2	0.8301								V1 4 - V1 1	0.00248388	0.000297124	47	8.35974	4.90894e-09
									V1 4 - V1 6	0.000606322	0.000297124	47	2.04064	0.958087
									V1 4 - V1 wm	0.00245285	0.000297124	47	8.25529	7.00989e-09
									V1 5 - LPFC 5	0.00205018	0.0002899	47	7.07203	4.19517e-07
									V1 5 - V1 1	0.00302306	0.000297124	47	10.1744	1.2061e-11
									V1 5 - V1 4	0.000539185	0.000297124	47	1.81468	0.994559
									V1 5 - V1 6	0.00114551	0.000297124	47	3.85531	0.0228465
									V1 5 - V1 wm	0.00299203	0.000297124	47	10.07	1.68678e-11
									V1 6 - LPFC 6	0.00149598	0.0002899	47	5.16034	0.000322149
									V1 6 - V1 1	0.00187756	0.000297124	47	6.3191	5.83254e-06
									V1 6 - V1 wm	0.00184653	0.000297124	47	6.21466	8.40107e-06
									V1 wm - LPFC wm	0.000276002	0.000301	47	0.916952	1
									V1 wm - V1 1	3.10319e-05	0.000297124	47	0.104441	1

## Sheet: 3A_Dens_Neuron_L4
Summary statistics by CorticalLayer								Šidák-adjusted post-hoc analyses
CorticalLayer	emmean	SE	df	lower.CL	upper.CL	.group		contrast	estimate	SE	df	t.ratio	p.value	significant p value
4	0.00156454	0.000353273	6	0.000260895	0.00286819	a		4Ca - 4	0.000764707	0.000417718	15	1.83068	0.597935	0.05
4A	0.00368108	0.000385132	6	0.00225986	0.00510229	c		4B - 4	0.00144521	0.000417718	15	3.45977	0.0344629
4B	0.00300975	0.000385132	6	0.00158854	0.00443097	bc		4B - 4Ca	0.000680501	0.000412672	15	1.64901	0.721263
4Ca	0.00232925	0.000385132	6	0.000908036	0.00375047	ab		4Cb - 4	0.00177894	0.000417718	15	4.25872	0.00684435
4Cb	0.00334349	0.000385132	6	0.00192227	0.0047647	bc		4Cb - 4Ca	0.00101424	0.000412672	15	2.45773	0.23658
								4Cb - 4B	0.000333737	0.000412672	15	0.808721	0.996462
								4A - 4	0.00211653	0.000417718	15	5.0669	0.00139067
Mixed effects regression summary (minimal p-values): including CorticalLayer								4A - 4Ca	0.00135183	0.000412672	15	3.27578	0.0499046
	p.value							4A - 4B	0.000671324	0.000412672	15	1.62677	0.735732
CorticalLayer	0.000139154							4A - 4Cb	0.000337588	0.000412672	15	0.818054	0.996126
Conditional and Marginal Rsq values
condR2	0.692397
margR2	0.44763

## Sheet: 3A_Dens_Microglia_AllLayers
Summary statistics by BrainArea & CorticalLayer									Šidák-adjusted post-hoc analyses
BrainArea	CorticalLayer	emmean	SE	df	lower.CL	upper.CL	.group		contrast	estimate	SE	df	t.ratio	p.value	significant p value
LPFC	1	8.62316e-05	1.48649e-05	6	1.98765e-05	0.000152587	abcd		(LPFC 2/3) - (V1 2/3)	3.03228e-05	2.10486e-05	47	1.44061	0.999987	0.00138889
LPFC	2/3	6.41208e-05	1.48649e-05	6	-2.23433e-06	0.000130476	ab		(LPFC 2/3) - LPFC 4	1.21107e-05	1.98449e-05	47	0.610267	1
LPFC	4	5.20101e-05	1.48649e-05	6	-1.4345e-05	0.000118365	ab		(LPFC 2/3) - LPFC 5	6.3801e-06	1.98449e-05	47	0.321498	1
LPFC	5	5.77407e-05	1.48649e-05	6	-8.61443e-06	0.000124096	ab		LPFC 1 - (LPFC 2/3)	2.21108e-05	1.98449e-05	47	1.11418	1
LPFC	6	6.84745e-05	1.48649e-05	6	2.11938e-06	0.00013483	abc		LPFC 1 - LPFC 4	3.42215e-05	1.98449e-05	47	1.72445	0.998185
LPFC	wm	0.000123223	1.62191e-05	6	5.08226e-05	0.000195623	bcd		LPFC 1 - LPFC 5	2.84909e-05	1.98449e-05	47	1.43568	0.999988
V1	1	0.000144062	1.62325e-05	6	7.16028e-05	0.000216522	cd		LPFC 1 - LPFC 6	1.77571e-05	1.98449e-05	47	0.894794	1
V1	2/3	3.3798e-05	1.62325e-05	6	-3.86616e-05	0.000106257	a		LPFC 5 - LPFC 4	5.73059e-06	1.98449e-05	47	0.288769	1
V1	4	6.30082e-05	1.62325e-05	6	-9.45136e-06	0.000135468	ab		LPFC 5 - V1 5	1.79635e-05	2.10486e-05	47	0.853428	1
V1	5	3.97772e-05	1.62325e-05	6	-3.26823e-05	0.000112237	a		LPFC 6 - (LPFC 2/3)	4.35371e-06	1.98449e-05	47	0.219387	1
V1	6	6.57444e-05	1.62325e-05	6	-6.71514e-06	0.000138204	ab		LPFC 6 - LPFC 4	1.64644e-05	1.98449e-05	47	0.829653	1
V1	wm	0.000159469	1.62325e-05	6	8.70092e-05	0.000231928	d		LPFC 6 - LPFC 5	1.07338e-05	1.98449e-05	47	0.540885	1
									LPFC 6 - V1 6	2.73009e-06	2.10486e-05	47	0.129704	1
									LPFC wm - (LPFC 2/3)	5.91019e-05	2.08873e-05	47	2.82955	0.364041
Mixed effects regression summary (minimal p-values): including BrainArea*CorticalLayer									LPFC wm - LPFC 1	3.6991e-05	2.08873e-05	47	1.77098	0.996728
	p.value								LPFC wm - LPFC 4	7.12126e-05	2.08873e-05	47	3.40936	0.0850404
BrainArea only	0.00848894								LPFC wm - LPFC 5	6.5482e-05	2.08873e-05	47	3.13501	0.177721
CorticalLayer only	0.0830489								LPFC wm - LPFC 6	5.47482e-05	2.08873e-05	47	2.62112	0.542252
BrainArea*CorticalLayer	0.00437019								V1 1 - (V1 2/3)	0.000110264	2.1739e-05	47	5.07218	0.000434687
									V1 1 - LPFC 1	5.78307e-05	2.10486e-05	47	2.74749	0.430309
									V1 1 - V1 4	8.10541e-05	2.1739e-05	47	3.72851	0.0335726
Conditional and Marginal Rsq values									V1 1 - V1 5	0.000104285	2.1739e-05	47	4.79714	0.00109796
condR2	0.573741								V1 1 - V1 6	7.83179e-05	2.1739e-05	47	3.60264	0.0487978
margR2	0.521499								V1 4 - (V1 2/3)	2.92102e-05	2.1739e-05	47	1.34368	0.999999
									V1 4 - LPFC 4	1.09981e-05	2.10486e-05	47	0.52251	1
									V1 4 - V1 5	2.3231e-05	2.1739e-05	47	1.06863	1
									V1 5 - (V1 2/3)	5.97923e-06	2.1739e-05	47	0.275046	1
									V1 6 - (V1 2/3)	3.19464e-05	2.1739e-05	47	1.46954	0.999975
									V1 6 - V1 4	2.73622e-06	2.1739e-05	47	0.125867	1
									V1 6 - V1 5	2.59672e-05	2.1739e-05	47	1.1945	1
									V1 wm - (V1 2/3)	0.000125671	2.1739e-05	47	5.78088	3.80639e-05
									V1 wm - LPFC wm	3.62461e-05	2.19115e-05	47	1.6542	0.999327
									V1 wm - V1 1	1.54064e-05	2.1739e-05	47	0.708699	1
									V1 wm - V1 4	9.64606e-05	2.1739e-05	47	4.43721	0.00360746
									V1 wm - V1 5	0.000119692	2.1739e-05	47	5.50584	9.85781e-05
									V1 wm - V1 6	9.37243e-05	2.1739e-05	47	4.31134	0.00542739

## Sheet: (NotShown)Dens_Microglia_L4
Summary statistics by CorticalLayer								Šidák-adjusted post-hoc analyses
CorticalLayer	emmean	SE	df	lower.CL	upper.CL	.group		contrast	estimate	SE	df	t.ratio	p.value	significant p value
4	5.04682e-05	1.85702e-05	6	-1.80596e-05	0.000118996	a		4 - 4B	6.82433e-07	2.69355e-05	15	0.0253358	1	0.05
4A	9.78434e-05	2.03495e-05	6	2.27496e-05	0.000172937	a		4Cb - 4B	4.89978e-06	2.79088e-05	15	0.175564	1
4B	4.97857e-05	2.03495e-05	6	-2.5308e-05	0.000124879	a		4Cb - 4	4.21735e-06	2.69355e-05	15	0.156572	1
4Ca	8.22062e-05	2.03495e-05	6	7.11248e-06	0.0001573	a		4Ca - 4B	3.24205e-05	2.79088e-05	15	1.16166	0.953057
4Cb	5.46855e-05	2.03495e-05	6	-2.04082e-05	0.000129779	a		4Ca - 4	3.17381e-05	2.69355e-05	15	1.1783	0.948749
								4Ca - 4Cb	2.75207e-05	2.79088e-05	15	0.986093	0.984252
								4A - 4B	4.80577e-05	2.79088e-05	15	1.72195	0.672524
Mixed effects regression summary (minimal p-values): including CorticalLayer								4A - 4	4.73752e-05	2.69355e-05	15	1.75884	0.647355
	p.value							4A - 4Cb	4.31579e-05	2.79088e-05	15	1.54639	0.785914
CorticalLayer	0.0989814							4A - 4Ca	1.56372e-05	2.79088e-05	15	0.560294	0.999843
Conditional and Marginal Rsq values
condR2	0.208437
margR2	0.158929

## Sheet: 3A_Dens_Astrocyte_AllLayers
Summary statistics by BrainArea & CorticalLayer									Šidák-adjusted post-hoc analyses
BrainArea	CorticalLayer	emmean	SE	df	lower.CL	upper.CL	.group		contrast	estimate	SE	df	t.ratio	p.value	significant p value
V1	5	0.000286873	5.69095e-05	6	3.28361e-05	0.000540909	a		(V1 2/3) - (LPFC 2/3)	4.18567e-05	7.70558e-05	47	0.5432	1	0.00138889
V1	4	0.00029576	5.69095e-05	6	4.17238e-05	0.000549797	a		(V1 2/3) - V1 4	4.51713e-05	8.04822e-05	47	0.561258	1
LPFC	2/3	0.000299075	5.1951e-05	6	6.71723e-05	0.000530977	a		(V1 2/3) - V1 5	5.4059e-05	8.04822e-05	47	0.671689	1
LPFC	4	0.000301834	5.1951e-05	6	6.99319e-05	0.000533737	a		(V1 2/3) - V1 6	3.35889e-05	8.04822e-05	47	0.417345	1
V1	6	0.000307343	5.69095e-05	6	5.33062e-05	0.000561379	ab		LPFC 1 - (LPFC 2/3)	0.000353033	7.34699e-05	47	4.80514	0.00106898
LPFC	6	0.000328027	5.1951e-05	6	9.61247e-05	0.00055993	ab		LPFC 1 - LPFC 4	0.000350273	7.34699e-05	47	4.76758	0.00121193
LPFC	wm	0.000335	5.69095e-05	6	8.09635e-05	0.000589036	ab		LPFC 1 - LPFC 5	0.000304255	7.34699e-05	47	4.14123	0.00935692
V1	2/3	0.000340932	5.69095e-05	6	8.68951e-05	0.000594968	ab		LPFC 1 - LPFC 6	0.00032408	7.34699e-05	47	4.41107	0.00392825
LPFC	5	0.000347852	5.1951e-05	6	0.00011595	0.000579755	ab		LPFC 1 - LPFC wm	0.000317108	7.70558e-05	47	4.1153	0.0101586
V1	wm	0.000595	5.69095e-05	6	0.000340964	0.000849036	bc		LPFC 4 - (LPFC 2/3)	2.75956e-06	7.34699e-05	47	0.0375605	1
LPFC	1	0.000652108	5.1951e-05	6	0.000420205	0.00088401	c		LPFC 4 - V1 4	6.0741e-06	7.70558e-05	47	0.0788273	1
V1	1	0.000755954	5.69095e-05	6	0.000501918	0.00100999	c		LPFC 5 - (LPFC 2/3)	4.87775e-05	7.34699e-05	47	0.663912	1
									LPFC 5 - LPFC 4	4.60179e-05	7.34699e-05	47	0.626351	1
									LPFC 5 - LPFC 6	1.98251e-05	7.34699e-05	47	0.26984	1
Mixed effects regression summary (minimal p-values): including BrainArea*CorticalLayer									LPFC 5 - LPFC wm	1.28523e-05	7.70558e-05	47	0.166792	1
	p.value								LPFC 5 - V1 5	6.09797e-05	7.70558e-05	47	0.79137	1
BrainArea only	0.184221								LPFC 6 - (LPFC 2/3)	2.89524e-05	7.34699e-05	47	0.394072	1
CorticalLayer only	1.62051e-05								LPFC 6 - LPFC 4	2.61928e-05	7.34699e-05	47	0.356511	1
BrainArea*CorticalLayer	0.137092								LPFC 6 - V1 6	2.06845e-05	7.70558e-05	47	0.268436	1
									LPFC wm - (LPFC 2/3)	3.59252e-05	7.70558e-05	47	0.466222	1
									LPFC wm - LPFC 4	3.31656e-05	7.70558e-05	47	0.43041	1
Conditional and Marginal Rsq values									LPFC wm - LPFC 6	6.97275e-06	7.70558e-05	47	0.0904896	1
condR2	0.602483								V1 1 - (V1 2/3)	0.000415023	8.04822e-05	47	5.1567	0.000326162
margR2	0.602483								V1 1 - LPFC 1	0.000103847	7.70558e-05	47	1.34768	0.999999
									V1 1 - V1 4	0.000460194	8.04822e-05	47	5.71796	4.73473e-05
									V1 1 - V1 5	0.000469082	8.04822e-05	47	5.82839	3.22749e-05
									V1 1 - V1 6	0.000448612	8.04822e-05	47	5.57405	7.7904e-05
									V1 1 - V1 wm	0.000160954	8.04822e-05	47	1.99988	0.969086
									V1 4 - V1 5	8.88768e-06	8.04822e-05	47	0.11043	1
									V1 6 - V1 4	1.15824e-05	8.04822e-05	47	0.143913	1
									V1 6 - V1 5	2.04701e-05	8.04822e-05	47	0.254343	1
									V1 wm - (V1 2/3)	0.000254068	8.04822e-05	47	3.15683	0.168057
									V1 wm - LPFC wm	0.00026	8.04822e-05	47	3.23053	0.138614
									V1 wm - V1 4	0.00029924	8.04822e-05	47	3.71809	0.0346398
									V1 wm - V1 5	0.000308127	8.04822e-05	47	3.82852	0.0247981
									V1 wm - V1 6	0.000287657	8.04822e-05	47	3.57417	0.0530389

## Sheet: (NotShown)Dens_Astrocyte_L4
Summary statistics by CorticalLayer								Šidák-adjusted post-hoc analyses
CorticalLayer	emmean	SE	df	lower.CL	upper.CL	.group		contrast	estimate	SE	df	t.ratio	p.value	significant p value
4	0.000291644	3.73185e-05	6	0.000153931	0.000429357	a		4B - 4Cb	2.46733e-06	4.39601e-05	15	0.0561265	1	0.05
4A	0.000364615	4.07057e-05	6	0.000214403	0.000514828	a		4 - 4Cb	1.49209e-05	4.44465e-05	15	0.335705	0.999999
4B	0.00027919	4.07057e-05	6	0.000128978	0.000429403	a		4 - 4B	1.24536e-05	4.44465e-05	15	0.280193	1
4Ca	0.000298386	4.07057e-05	6	0.000148174	0.000448599	a		4Ca - 4Cb	2.16632e-05	4.39601e-05	15	0.492792	0.999951
4Cb	0.000276723	4.07057e-05	6	0.00012651	0.000426935	a		4Ca - 4B	1.91959e-05	4.39601e-05	15	0.436666	0.999984
								4Ca - 4	6.74228e-06	4.44465e-05	15	0.151694	1
								4A - 4Cb	8.78923e-05	4.39601e-05	15	1.99936	0.483983
Mixed effects regression summary (minimal p-values): including CorticalLayer								4A - 4B	8.5425e-05	4.39601e-05	15	1.94324	0.521178
	p.value							4A - 4	7.29714e-05	4.44465e-05	15	1.64178	0.725992
CorticalLayer	0.12143							4A - 4Ca	6.62291e-05	4.39601e-05	15	1.50657	0.809265
Conditional and Marginal Rsq values
condR2	0.495126
margR2	0.107906

## Sheet: 3A_Dens_Oligo_AllLayers
Summary statistics by BrainArea & CorticalLayer									Šidák-adjusted post-hoc analyses
BrainArea	CorticalLayer	emmean	SE	df	lower.CL	upper.CL	.group		contrast	estimate	SE	df	t.ratio	p.value	significant p value
LPFC	1	0.000225158	5.38982e-05	6	-1.54363e-05	0.000465753	a		(LPFC 2/3) - (V1 2/3)	1.12263e-05	6.33811e-05	47	0.177123	1	0.00138889
LPFC	2/3	0.000249466	5.38982e-05	6	8.87143e-06	0.00049006	a		(LPFC 2/3) - LPFC 1	2.43078e-05	5.90158e-05	47	0.411885	1
LPFC	4	0.000374865	5.38982e-05	6	0.00013427	0.000615459	abc		LPFC 4 - (LPFC 2/3)	0.000125399	5.90158e-05	47	2.12483	0.92704
LPFC	5	0.000370959	5.38982e-05	6	0.000130365	0.000611554	abc		LPFC 4 - LPFC 1	0.000149707	5.90158e-05	47	2.53672	0.62041
LPFC	6	0.000520949	5.38982e-05	6	0.000280354	0.000761543	bc		LPFC 4 - LPFC 5	3.90552e-06	5.90158e-05	47	0.0661774	1
LPFC	wm	0.000840944	5.74066e-05	6	0.000584688	0.0010972	d		LPFC 5 - (LPFC 2/3)	0.000121493	5.90158e-05	47	2.05866	0.952422
V1	1	0.000316298	5.75409e-05	6	5.94427e-05	0.000573153	ab		LPFC 5 - LPFC 1	0.000145801	5.90158e-05	47	2.47054	0.681256
V1	2/3	0.00023824	5.75409e-05	6	-1.86155e-05	0.000495095	a		LPFC 6 - (LPFC 2/3)	0.000271483	5.90158e-05	47	4.60017	0.00211294
V1	4	0.000552199	5.75409e-05	6	0.000295344	0.000809054	c		LPFC 6 - LPFC 1	0.000295791	5.90158e-05	47	5.01206	0.000532881
V1	5	0.000390551	5.75409e-05	6	0.000133696	0.000647406	abc		LPFC 6 - LPFC 4	0.000146084	5.90158e-05	47	2.47534	0.676904
V1	6	0.000442083	5.75409e-05	6	0.000185228	0.000698938	abc		LPFC 6 - LPFC 5	0.00014999	5.90158e-05	47	2.54151	0.615962
V1	wm	0.00102613	5.75409e-05	6	0.000769272	0.00128298	d		LPFC 6 - V1 6	7.88656e-05	6.33811e-05	47	1.24431	1
									LPFC wm - (LPFC 2/3)	0.000591478	6.23374e-05	47	9.48833	1.11964e-10
									LPFC wm - LPFC 1	0.000615785	6.23374e-05	47	9.87827	3.13396e-11
Mixed effects regression summary (minimal p-values): including BrainArea*CorticalLayer									LPFC wm - LPFC 4	0.000466079	6.23374e-05	47	7.47671	1.02535e-07
	p.value								LPFC wm - LPFC 5	0.000469984	6.23374e-05	47	7.53937	8.24999e-08
BrainArea only	0.15707								LPFC wm - LPFC 6	0.000319995	6.23374e-05	47	5.13327	0.000353234
CorticalLayer only	4.74816e-13								V1 1 - (V1 2/3)	7.80582e-05	6.46486e-05	47	1.20742	1
BrainArea*CorticalLayer	0.0581253								V1 1 - LPFC 1	9.11397e-05	6.33811e-05	47	1.43796	0.999987
									V1 4 - (V1 2/3)	0.000313959	6.46486e-05	47	4.85639	0.000900304
									V1 4 - LPFC 4	0.000177334	6.33811e-05	47	2.7979	0.388871
Conditional and Marginal Rsq values									V1 4 - V1 1	0.000235901	6.46486e-05	47	3.64897	0.0425656
condR2	0.853967								V1 4 - V1 5	0.000161648	6.46486e-05	47	2.50041	0.653969
margR2	0.74999								V1 4 - V1 6	0.000110116	6.46486e-05	47	1.70329	0.998635
									V1 5 - (V1 2/3)	0.000152311	6.46486e-05	47	2.35599	0.780235
									V1 5 - LPFC 5	1.95915e-05	6.33811e-05	47	0.309107	1
									V1 5 - V1 1	7.42529e-05	6.46486e-05	47	1.14856	1
									V1 6 - (V1 2/3)	0.000203844	6.46486e-05	47	3.1531	0.169676
									V1 6 - V1 1	0.000125785	6.46486e-05	47	1.94568	0.980191
									V1 6 - V1 5	5.15324e-05	6.46486e-05	47	0.797115	1
									V1 wm - (V1 2/3)	0.000787887	6.46486e-05	47	12.1872	2.19824e-14
									V1 wm - LPFC wm	0.000185183	6.56925e-05	47	2.81894	0.372261
									V1 wm - V1 1	0.000709829	6.46486e-05	47	10.9798	9.52571e-13
									V1 wm - V1 4	0.000473928	6.46486e-05	47	7.33083	1.70245e-07
									V1 wm - V1 5	0.000635576	6.46486e-05	47	9.83124	3.65055e-11
									V1 wm - V1 6	0.000584044	6.46486e-05	47	9.03413	5.04467e-10

## Sheet: (NotShown)Dens_Oligo_L4
Summary statistics by BrainArea & CorticalLayer								Šidák-adjusted post-hoc analyses
CorticalLayer	emmean	SE	df	lower.CL	upper.CL	.group		contrast	estimate	SE	df	t.ratio	p.value	significant p value
4	0.000378844	8.33709e-05	6	7.11886e-05	0.0006865	a		4B - 4	5.3184e-05	0.000118184	15	0.45001	0.999979	0.05
4A	0.000459115	9.14109e-05	6	0.000121789	0.00079644	a		4A - 4	8.02701e-05	0.000118184	15	0.679196	0.999158
4B	0.000432029	9.14109e-05	6	9.47032e-05	0.000769354	a		4A - 4B	2.70861e-05	0.000121543	15	0.222852	1
4Ca	0.00062248	9.14109e-05	6	0.000285155	0.000959805	a		4Cb - 4	0.000188942	0.000118184	15	1.59871	0.753661
4Cb	0.000567786	9.14109e-05	6	0.000230461	0.000905111	a		4Cb - 4B	0.000135758	0.000121543	15	1.11695	0.963378
								4Cb - 4A	0.000108671	0.000121543	15	0.894099	0.992309
								4Ca - 4	0.000243635	0.000118184	15	2.06149	0.444122
Mixed effects regression summary (minimal p-values): including CorticalLayer								4Ca - 4B	0.000190451	0.000121543	15	1.56695	0.773438
	p.value							4Ca - 4A	0.000163365	0.000121543	15	1.34409	0.891134
CorticalLayer	0.0570298							4Ca - 4Cb	5.46937e-05	0.000121543	15	0.449995	0.999979
Conditional and Marginal Rsq values
condR2	0.265621
margR2	0.169215

## Sheet: 3A_Dens_Endo_AllLayers
Summary statistics by BrainArea & CorticalLayer									Šidák-adjusted post-hoc analyses
BrainArea	CorticalLayer	emmean	SE	df	lower.CL	upper.CL	.group		contrast	estimate	SE	df	t.ratio	p.value	significant p value
LPFC	1	0.000388834	6.22924e-05	6	0.000110769	0.000666899	a		(LPFC 2/3) - LPFC 4	3.14259e-05	8.80948e-05	47	0.356728	1	0.00138889
LPFC	2/3	0.000299925	6.22924e-05	6	2.18597e-05	0.00057799	a		(LPFC 2/3) - LPFC 5	4.53851e-05	8.80948e-05	47	0.515185	1
LPFC	4	0.000268499	6.22924e-05	6	-9.56614e-06	0.000546564	a		(LPFC 2/3) - LPFC 6	9.28582e-05	8.80948e-05	47	1.05407	1
LPFC	5	0.00025454	6.22924e-05	6	-2.35254e-05	0.000532605	a		(LPFC 2/3) - LPFC wm	0.000114925	9.23946e-05	47	1.24385	1
LPFC	6	0.000207067	6.22924e-05	6	-7.09985e-05	0.000485132	a		(V1 2/3) - (LPFC 2/3)	2.38029e-05	9.23946e-05	47	0.257622	1
LPFC	wm	0.000185	6.8238e-05	6	-0.000119605	0.000489605	a		(V1 2/3) - V1 6	2.82315e-05	9.6503e-05	47	0.292545	1
V1	1	0.000739356	6.8238e-05	6	0.000434751	0.00104396	b		(V1 2/3) - V1 wm	0.000173728	9.6503e-05	47	1.80023	0.99538
V1	2/3	0.000323728	6.8238e-05	6	1.91226e-05	0.000628333	a		LPFC 1 - (LPFC 2/3)	8.89092e-05	8.80948e-05	47	1.00924	1
V1	4	0.000370964	6.8238e-05	6	6.63591e-05	0.00067557	a		LPFC 1 - LPFC 4	0.000120335	8.80948e-05	47	1.36597	0.999998
V1	5	0.000380333	6.8238e-05	6	7.57274e-05	0.000684938	a		LPFC 1 - LPFC 5	0.000134294	8.80948e-05	47	1.52443	0.999925
V1	6	0.000295496	6.8238e-05	6	-9.10891e-06	0.000600102	a		LPFC 1 - LPFC 6	0.000181767	8.80948e-05	47	2.06332	0.950873
V1	wm	0.00015	6.8238e-05	6	-0.000154605	0.000454605	a		LPFC 1 - LPFC wm	0.000203834	9.23946e-05	47	2.20613	0.885472
									LPFC 4 - LPFC 5	1.39592e-05	8.80948e-05	47	0.158457	1
									LPFC 4 - LPFC 6	6.14323e-05	8.80948e-05	47	0.697343	1
Mixed effects regression summary (minimal p-values): including BrainArea*CorticalLayer									LPFC 4 - LPFC wm	8.34991e-05	9.23946e-05	47	0.903722	1
	p.value								LPFC 5 - LPFC 6	4.74731e-05	8.80948e-05	47	0.538886	1
BrainArea only	0.000423466								LPFC 5 - LPFC wm	6.95399e-05	9.23946e-05	47	0.75264	1
CorticalLayer only	0.0322992								LPFC 6 - LPFC wm	2.20668e-05	9.23946e-05	47	0.238832	1
BrainArea*CorticalLayer	0.00588232								LPFC wm - V1 wm	3.5e-05	9.6503e-05	47	0.362683	1
									V1 1 - (V1 2/3)	0.000415628	9.6503e-05	47	4.30689	0.00550593
									V1 1 - LPFC 1	0.000350522	9.23946e-05	47	3.79374	0.0275675
Conditional and Marginal Rsq values									V1 1 - V1 4	0.000368391	9.6503e-05	47	3.81741	0.0256527
condR2	0.46558								V1 1 - V1 5	0.000359023	9.6503e-05	47	3.72033	0.0344073
margR2	0.46558								V1 1 - V1 6	0.000443859	9.6503e-05	47	4.59943	0.00211807
									V1 1 - V1 wm	0.000589356	9.6503e-05	47	6.10712	1.22282e-05
									V1 4 - (V1 2/3)	4.72365e-05	9.6503e-05	47	0.489482	1
									V1 4 - LPFC 4	0.000102465	9.23946e-05	47	1.109	1
									V1 4 - V1 6	7.5468e-05	9.6503e-05	47	0.782027	1
									V1 4 - V1 wm	0.000220964	9.6503e-05	47	2.28971	0.83095
									V1 5 - (V1 2/3)	5.66048e-05	9.6503e-05	47	0.58656	1
									V1 5 - LPFC 5	0.000125793	9.23946e-05	47	1.36147	0.999998
									V1 5 - V1 4	9.36831e-06	9.6503e-05	47	0.0970779	1
									V1 5 - V1 6	8.48363e-05	9.6503e-05	47	0.879105	1
									V1 5 - V1 wm	0.000230333	9.6503e-05	47	2.38679	0.754797
									V1 6 - LPFC 6	8.84295e-05	9.23946e-05	47	0.957085	1
									V1 6 - V1 wm	0.000145496	9.6503e-05	47	1.50769	0.999946

## Sheet: (NotShown)Dens_Endo_L4
Summary statistics by BrainArea & CorticalLayer								Šidák-adjusted post-hoc analyses
CorticalLayer	emmean	SE	df	lower.CL	upper.CL	.group		contrast	estimate	SE	df	t.ratio	p.value	significant p value
4	0.000272203	5.29999e-05	6	7.66226e-05	0.000467784	a		4Ca - 4	1.68365e-05	7.55732e-05	15	0.222784	1	0.05
4Ca	0.00028904	5.8103e-05	6	7.46275e-05	0.000503452	a		4A - 4	3.4562e-05	7.55732e-05	15	0.457331	0.999975
4A	0.000306765	5.8103e-05	6	9.23529e-05	0.000521178	a		4A - 4Ca	1.77254e-05	7.78645e-05	15	0.227645	1
4B	0.000381597	5.8103e-05	6	0.000167185	0.00059601	a		4B - 4	0.000109394	7.55732e-05	15	1.44753	0.841682
4Cb	0.000412022	5.8103e-05	6	0.00019761	0.000626435	a		4B - 4Ca	9.25577e-05	7.78645e-05	15	1.1887	0.945925
								4B - 4A	7.48322e-05	7.78645e-05	15	0.961058	0.986897
								4Cb - 4	0.000139819	7.55732e-05	15	1.85011	0.584564
Mixed effects regression summary (minimal p-values): including CorticalLayer								4Cb - 4Ca	0.000122982	7.78645e-05	15	1.57944	0.765726
	p.value							4Cb - 4A	0.000105257	7.78645e-05	15	1.3518	0.887798
CorticalLayer	0.084095							4Cb - 4B	3.04248e-05	7.78645e-05	15	0.39074	0.999994
Conditional and Marginal Rsq values
condR2	0.242284
margR2	0.155924

[truncated: 3 more sheets: 3B_OverallProp, 3C_MeanNumbers_AllLayers, 3C_MeanNumbers_L4]
