# Supplementary material for: Proteomic features of gray matter layers and superficial white matter of the rhesus monkey neocortex: comparison of prefrontal area 46 and occipital area 17
Source: Brain Struct Funct. 2024 Jun 28;229(7):1495–525. doi: 10.1007/s00429-024-02819-y (PMC11374833; doi:10.1007/s00429-024-02819-y)
Supplement: Supplementary file 6 — Supplementary file6 (XLSX 524 KB) [file 429_2024_2819_MOESM6_ESM.xlsx]

## Sheet: 4B_OverallProp
Summary statistics by BrainArea & MarkerCombo									Šidák-adjusted post-hoc analyses
BrainArea	MarkerCombo	emmean	SE	df	lower.CL	upper.CL	.group		contrast	estimate	SE	df	t.ratio	p.value	significant p value
LPFC	HUDneg_NEUNpos	18.0893	57.9876	2	-606.395	642.573	a		LPFC HUDneg_NEUNpos - LPFC HUDpos_NEUNneg	10.5	80.2927	7	0.130772	1	0.00555556
LPFC	HUDpos_NEUNneg	7.5893	57.9876	2	-616.895	632.073	a		LPFC HUDpos_NEUNpos - LPFC HUDneg_NEUNpos	646.5	80.2927	7	8.05179	0.00131121
LPFC	HUDpos_NEUNpos	664.589	57.9876	2	40.1052	1289.07	b		LPFC HUDpos_NEUNpos - LPFC HUDpos_NEUNneg	657	80.2927	7	8.18256	0.0011828
V1	HUDneg_NEUNpos	69	47.387	2	-441.324	579.324	a		V1 HUDneg_NEUNpos - LPFC HUDneg_NEUNpos	50.9107	73.5865	7	0.691848	0.999978
V1	HUDpos_NEUNneg	64.6667	47.387	2	-445.657	574.99	a		V1 HUDneg_NEUNpos - V1 HUDpos_NEUNneg	4.33333	65.5587	7	0.0660985	1
V1	HUDpos_NEUNpos	1401.33	47.387	2	891.01	1911.66	c		V1 HUDpos_NEUNneg - LPFC HUDpos_NEUNneg	57.0774	73.5865	7	0.77565	0.999912
									V1 HUDpos_NEUNpos - LPFC HUDpos_NEUNpos	736.744	73.5865	7	10.0119	0.00031835
									V1 HUDpos_NEUNpos - V1 HUDneg_NEUNpos	1332.33	65.5587	7	20.3228	2.62589e-06
Mixed effects regression summary (minimal p-values): including BrainArea*MarkerCombo									V1 HUDpos_NEUNpos - V1 HUDpos_NEUNneg	1336.67	65.5587	7	20.3889	2.56773e-06
	p.value
BrainArea only	0.511321
MarkerCombo only	8.74677e-05
BrainArea*MarkerCombo	0.000299721
Conditional and Marginal Rsq values
condR2	0.979922
margR2	0.979088

## Sheet: 4C_MeanNumbers_AllLayers
Summary statistics by MarkerCombo, BrainArea & CorticalLayer										Šidák-adjusted post-hoc analyses
MarkerCombo	BrainArea	CorticalLayer	emmean	SE	df	lower.CL	upper.CL	.group		contrast	estimate	SE	df	t.ratio	p.value	significant p value
HUDneg_NEUNpos	LPFC	1	7.95857	19.9497	3	-220.788	236.706	a		(HUDneg_NEUNpos LPFC 2/3) - (HUDpos_NEUNneg LPFC 2/3)	2.33333	23.4219	66	0.099622	1	0.000347222
HUDpos_NEUNneg	LPFC	1	-3.37476	19.9497	3	-232.122	225.372	a		(HUDneg_NEUNpos LPFC 2/3) - HUDneg_NEUNpos LPFC 1	4.33333	23.4219	66	0.185012	1
HUDpos_NEUNpos	LPFC	1	19.2919	19.9497	3	-209.455	248.039	a		(HUDneg_NEUNpos LPFC 2/3) - HUDneg_NEUNpos LPFC 4	14	23.4219	66	0.597732	1
HUDneg_NEUNpos	LPFC	2/3	12.2919	19.9497	3	-216.455	241.039	a		(HUDneg_NEUNpos LPFC 2/3) - HUDneg_NEUNpos LPFC 5	15.6667	23.4219	66	0.668891	1
HUDpos_NEUNneg	LPFC	2/3	9.95857	19.9497	3	-218.788	238.706	a		(HUDneg_NEUNpos LPFC 2/3) - HUDneg_NEUNpos LPFC 6	14.6667	23.4219	66	0.626196	1
HUDpos_NEUNpos	LPFC	2/3	307.959	19.9497	3	79.2116	536.706	d		(HUDneg_NEUNpos LPFC 2/3) - HUDneg_NEUNpos LPFC wm	3.40398	26.3408	66	0.129228	1
HUDneg_NEUNpos	LPFC	4	-1.7081	19.9497	3	-230.455	227.039	a		(HUDneg_NEUNpos V1 2/3) - (HUDneg_NEUNpos LPFC 2/3)	53.3415	23.7287	66	2.24797	1
HUDpos_NEUNneg	LPFC	4	0.625238	19.9497	3	-228.122	229.372	a		(HUDneg_NEUNpos V1 2/3) - (HUDpos_NEUNneg V1 2/3)	46.6667	23.4219	66	1.99244	1
HUDpos_NEUNpos	LPFC	4	75.6252	19.9497	3	-153.122	304.372	ab		(HUDneg_NEUNpos V1 2/3) - HUDneg_NEUNpos V1 1	51.3333	23.4219	66	2.19168	1
HUDneg_NEUNpos	LPFC	5	-3.37476	19.9497	3	-232.122	225.372	a		(HUDneg_NEUNpos V1 2/3) - HUDneg_NEUNpos V1 4	48	23.4219	66	2.04937	1
HUDpos_NEUNneg	LPFC	5	5.2919	19.9497	3	-223.455	234.039	a		(HUDneg_NEUNpos V1 2/3) - HUDneg_NEUNpos V1 5	56	23.4219	66	2.39093	0.999996
HUDpos_NEUNpos	LPFC	5	184.292	19.9497	3	-44.4551	413.039	c		(HUDneg_NEUNpos V1 2/3) - HUDneg_NEUNpos V1 6	55.6667	23.4219	66	2.3767	0.999998
HUDneg_NEUNpos	LPFC	6	-2.37476	19.9497	3	-231.122	226.372	a		(HUDneg_NEUNpos V1 2/3) - HUDneg_NEUNpos V1 wm	56	23.4219	66	2.39093	0.999996
HUDpos_NEUNneg	LPFC	6	6.62524	19.9497	3	-222.122	235.372	a		(HUDpos_NEUNneg LPFC 2/3) - HUDpos_NEUNneg LPFC 1	13.3333	23.4219	66	0.569269	1
HUDpos_NEUNpos	LPFC	6	212.625	19.9497	3	-16.1218	441.372	cd		(HUDpos_NEUNneg LPFC 2/3) - HUDpos_NEUNneg LPFC 4	9.33333	23.4219	66	0.398488	1
HUDneg_NEUNpos	LPFC	wm	8.88793	23.229	3	-257.459	275.235	a		(HUDpos_NEUNneg LPFC 2/3) - HUDpos_NEUNneg LPFC 5	4.66667	23.4219	66	0.199244	1
HUDpos_NEUNneg	LPFC	wm	9.38793	23.229	3	-256.959	275.735	a		(HUDpos_NEUNneg LPFC 2/3) - HUDpos_NEUNneg LPFC 6	3.33333	23.4219	66	0.142317	1
HUDpos_NEUNpos	LPFC	wm	27.8879	23.229	3	-238.459	294.235	a		(HUDpos_NEUNneg LPFC 2/3) - HUDpos_NEUNneg LPFC wm	0.570644	26.3408	66	0.0216639	1
HUDneg_NEUNpos	V1	1	14.3	19.965	3	-214.622	243.222	a		(HUDpos_NEUNneg V1 2/3) - (HUDpos_NEUNneg LPFC 2/3)	9.00814	23.7287	66	0.37963	1
HUDpos_NEUNneg	V1	1	10.6334	19.965	3	-218.289	239.556	a		(HUDpos_NEUNneg V1 2/3) - HUDpos_NEUNneg V1 1	8.33333	23.4219	66	0.355793	1
HUDpos_NEUNpos	V1	1	24.9667	19.965	3	-203.956	253.889	a		(HUDpos_NEUNneg V1 2/3) - HUDpos_NEUNneg V1 6	4.33333	23.4219	66	0.185012	1
HUDneg_NEUNpos	V1	2/3	65.6334	19.965	3	-163.289	294.556	ab		(HUDpos_NEUNneg V1 2/3) - HUDpos_NEUNneg V1 wm	9	23.4219	66	0.384256	1
HUDpos_NEUNneg	V1	2/3	18.9667	19.965	3	-209.956	247.889	a		(HUDpos_NEUNpos LPFC 2/3) - (HUDneg_NEUNpos LPFC 2/3)	295.667	23.4219	66	12.6235	0
HUDpos_NEUNpos	V1	2/3	528.633	19.965	3	299.711	757.556	e		(HUDpos_NEUNpos LPFC 2/3) - (HUDpos_NEUNneg LPFC 2/3)	298	23.4219	66	12.7232	0
HUDneg_NEUNpos	V1	4	17.6334	19.965	3	-211.289	246.556	a		(HUDpos_NEUNpos LPFC 2/3) - HUDpos_NEUNpos LPFC 1	288.667	23.4219	66	12.3247	0
HUDpos_NEUNneg	V1	4	36.3	19.965	3	-192.622	265.222	a		(HUDpos_NEUNpos LPFC 2/3) - HUDpos_NEUNpos LPFC 4	232.333	23.4219	66	9.91951	6.57474e-12
HUDpos_NEUNpos	V1	4	469.3	19.965	3	240.378	698.222	e		(HUDpos_NEUNpos LPFC 2/3) - HUDpos_NEUNpos LPFC 5	123.667	23.4219	66	5.27997	0.00097638
HUDneg_NEUNpos	V1	5	9.63338	19.965	3	-219.289	238.556	a		(HUDpos_NEUNpos LPFC 2/3) - HUDpos_NEUNpos LPFC 6	95.3333	23.4219	66	4.07027	0.0774525
HUDpos_NEUNneg	V1	5	31.9667	19.965	3	-196.956	260.889	a		(HUDpos_NEUNpos LPFC 2/3) - HUDpos_NEUNpos LPFC wm	280.071	26.3408	66	10.6326	3.4972e-13
HUDpos_NEUNpos	V1	5	158.3	19.965	3	-70.6222	387.222	bc		(HUDpos_NEUNpos V1 2/3) - (HUDneg_NEUNpos V1 2/3)	463	23.4219	66	19.7679	0
HUDneg_NEUNpos	V1	6	9.96671	19.965	3	-218.956	238.889	a		(HUDpos_NEUNpos V1 2/3) - (HUDpos_NEUNneg V1 2/3)	509.667	23.4219	66	21.7603	0
HUDpos_NEUNneg	V1	6	14.6334	19.965	3	-214.289	243.556	a		(HUDpos_NEUNpos V1 2/3) - (HUDpos_NEUNpos LPFC 2/3)	220.675	23.7287	66	9.2999	8.06455e-11
HUDpos_NEUNpos	V1	6	249.633	19.965	3	20.7112	478.556	cd		(HUDpos_NEUNpos V1 2/3) - HUDpos_NEUNpos V1 1	503.667	23.4219	66	21.5041	0
HUDneg_NEUNpos	V1	wm	9.63338	19.965	3	-219.289	238.556	a		(HUDpos_NEUNpos V1 2/3) - HUDpos_NEUNpos V1 4	59.3333	23.4219	66	2.53325	0.99983
HUDpos_NEUNneg	V1	wm	9.96671	19.965	3	-218.956	238.889	a		(HUDpos_NEUNpos V1 2/3) - HUDpos_NEUNpos V1 5	370.333	23.4219	66	15.8114	0
HUDpos_NEUNpos	V1	wm	28.3	19.965	3	-200.622	257.222	a		(HUDpos_NEUNpos V1 2/3) - HUDpos_NEUNpos V1 6	279	23.4219	66	11.9119	0
										(HUDpos_NEUNpos V1 2/3) - HUDpos_NEUNpos V1 wm	500.333	23.4219	66	21.3618	0
										HUDneg_NEUNpos LPFC 1 - HUDneg_NEUNpos LPFC 4	9.66667	23.4219	66	0.41272	1
Mixed effects regression summary (minimal p-values): including MarkerCombo*BrainArea*CorticalLayer										HUDneg_NEUNpos LPFC 1 - HUDneg_NEUNpos LPFC 5	11.3333	23.4219	66	0.483878	1
	p.value									HUDneg_NEUNpos LPFC 1 - HUDneg_NEUNpos LPFC 6	10.3333	23.4219	66	0.441183	1
MarkerCombo only	0.630074									HUDneg_NEUNpos LPFC 1 - HUDpos_NEUNneg LPFC 1	11.3333	23.4219	66	0.483878	1
BrainArea only	0.790111									HUDneg_NEUNpos LPFC 4 - HUDneg_NEUNpos LPFC 5	1.66667	23.4219	66	0.0711586	1
CorticalLayer only	0.630074									HUDneg_NEUNpos LPFC 4 - HUDneg_NEUNpos LPFC 6	0.666667	23.4219	66	0.0284634	1
MarkerCombo*BrainArea	0.817676									HUDneg_NEUNpos LPFC 6 - HUDneg_NEUNpos LPFC 5	1	23.4219	66	0.0426952	1
MarkerCombo*CorticalLayer	2.39222e-12									HUDneg_NEUNpos LPFC wm - HUDneg_NEUNpos LPFC 1	0.929356	26.3408	66	0.035282	1
BrainArea*CorticalLayer	0.160624									HUDneg_NEUNpos LPFC wm - HUDneg_NEUNpos LPFC 4	10.596	26.3408	66	0.402267	1
MarkerCombo*BrainArea*CorticalLayer	2.59001e-11									HUDneg_NEUNpos LPFC wm - HUDneg_NEUNpos LPFC 5	12.2627	26.3408	66	0.46554	1
										HUDneg_NEUNpos LPFC wm - HUDneg_NEUNpos LPFC 6	11.2627	26.3408	66	0.427576	1
										HUDneg_NEUNpos V1 1 - HUDneg_NEUNpos LPFC 1	6.34148	23.7287	66	0.267249	1
Conditional and Marginal Rsq values										HUDneg_NEUNpos V1 1 - HUDneg_NEUNpos V1 5	4.66667	23.4219	66	0.199244	1
condR2	0.954609									HUDneg_NEUNpos V1 1 - HUDneg_NEUNpos V1 6	4.33333	23.4219	66	0.185012	1
margR2	0.931864									HUDneg_NEUNpos V1 1 - HUDneg_NEUNpos V1 wm	4.66667	23.4219	66	0.199244	1
										HUDneg_NEUNpos V1 1 - HUDpos_NEUNneg V1 1	3.66667	23.4219	66	0.156549	1
										HUDneg_NEUNpos V1 4 - HUDneg_NEUNpos LPFC 4	19.3415	23.7287	66	0.815108	1
										HUDneg_NEUNpos V1 4 - HUDneg_NEUNpos V1 1	3.33333	23.4219	66	0.142317	1
										HUDneg_NEUNpos V1 4 - HUDneg_NEUNpos V1 5	8	23.4219	66	0.341561	1
										HUDneg_NEUNpos V1 4 - HUDneg_NEUNpos V1 6	7.66667	23.4219	66	0.32733	1
										HUDneg_NEUNpos V1 4 - HUDneg_NEUNpos V1 wm	8	23.4219	66	0.341561	1
										HUDneg_NEUNpos V1 5 - HUDneg_NEUNpos LPFC 5	13.0081	23.7287	66	0.548202	1
										HUDneg_NEUNpos V1 6 - HUDneg_NEUNpos LPFC 6	12.3415	23.7287	66	0.520107	1
										HUDneg_NEUNpos V1 6 - HUDneg_NEUNpos V1 5	0.333333	23.4219	66	0.0142317	1
										HUDneg_NEUNpos V1 6 - HUDneg_NEUNpos V1 wm	0.333333	23.4219	66	0.0142317	1
										HUDneg_NEUNpos V1 wm - HUDneg_NEUNpos LPFC wm	0.745453	26.3176	66	0.0283253	1
										HUDneg_NEUNpos V1 wm - HUDneg_NEUNpos V1 5	5.9952e-14	23.4219	66	2.55966e-15	1
										HUDpos_NEUNneg LPFC 4 - HUDneg_NEUNpos LPFC 4	2.33333	23.4219	66	0.099622	1
										HUDpos_NEUNneg LPFC 4 - HUDpos_NEUNneg LPFC 1	4	23.4219	66	0.170781	1
										HUDpos_NEUNneg LPFC 5 - HUDneg_NEUNpos LPFC 5	8.66667	23.4219	66	0.370025	1
										HUDpos_NEUNneg LPFC 5 - HUDpos_NEUNneg LPFC 1	8.66667	23.4219	66	0.370025	1
										HUDpos_NEUNneg LPFC 5 - HUDpos_NEUNneg LPFC 4	4.66667	23.4219	66	0.199244	1
										HUDpos_NEUNneg LPFC 6 - HUDneg_NEUNpos LPFC 6	9	23.4219	66	0.384256	1
										HUDpos_NEUNneg LPFC 6 - HUDpos_NEUNneg LPFC 1	10	23.4219	66	0.426952	1
										HUDpos_NEUNneg LPFC 6 - HUDpos_NEUNneg LPFC 4	6	23.4219	66	0.256171	1
										HUDpos_NEUNneg LPFC 6 - HUDpos_NEUNneg LPFC 5	1.33333	23.4219	66	0.0569269	1
										HUDpos_NEUNneg LPFC wm - HUDneg_NEUNpos LPFC wm	0.5	28.6858	66	0.0174302	1
										HUDpos_NEUNneg LPFC wm - HUDpos_NEUNneg LPFC 1	12.7627	26.3408	66	0.484522	1
										HUDpos_NEUNneg LPFC wm - HUDpos_NEUNneg LPFC 4	8.76269	26.3408	66	0.332666	1
										HUDpos_NEUNneg LPFC wm - HUDpos_NEUNneg LPFC 5	4.09602	26.3408	66	0.155501	1
										HUDpos_NEUNneg LPFC wm - HUDpos_NEUNneg LPFC 6	2.76269	26.3408	66	0.104883	1
										HUDpos_NEUNneg V1 1 - HUDpos_NEUNneg LPFC 1	14.0081	23.7287	66	0.590345	1
										HUDpos_NEUNneg V1 1 - HUDpos_NEUNneg V1 wm	0.666667	23.4219	66	0.0284634	1
										HUDpos_NEUNneg V1 4 - (HUDpos_NEUNneg V1 2/3)	17.3333	23.4219	66	0.740049	1
										HUDpos_NEUNneg V1 4 - HUDneg_NEUNpos V1 4	18.6667	23.4219	66	0.796976	1
										HUDpos_NEUNneg V1 4 - HUDpos_NEUNneg LPFC 4	35.6748	23.7287	66	1.50344	1
										HUDpos_NEUNneg V1 4 - HUDpos_NEUNneg V1 5	4.33333	23.4219	66	0.185012	1
										HUDpos_NEUNneg V1 4 - HUDpos_NEUNneg V1 6	21.6667	23.4219	66	0.925062	1
										HUDpos_NEUNneg V1 4 - HUDpos_NEUNneg V1 wm	26.3333	23.4219	66	1.12431	1
										HUDpos_NEUNneg V1 5 - (HUDpos_NEUNneg V1 2/3)	13	23.4219	66	0.555037	1
										HUDpos_NEUNneg V1 5 - HUDneg_NEUNpos V1 5	22.3333	23.4219	66	0.953525	1
										HUDpos_NEUNneg V1 5 - HUDpos_NEUNneg LPFC 5	26.6748	23.7287	66	1.12416	1
										HUDpos_NEUNneg V1 5 - HUDpos_NEUNneg V1 1	21.3333	23.4219	66	0.91083	1
										HUDpos_NEUNneg V1 5 - HUDpos_NEUNneg V1 6	17.3333	23.4219	66	0.740049	1
										HUDpos_NEUNneg V1 5 - HUDpos_NEUNneg V1 wm	22	23.4219	66	0.939294	1
										HUDpos_NEUNneg V1 6 - HUDneg_NEUNpos V1 6	4.66667	23.4219	66	0.199244	1
										HUDpos_NEUNneg V1 6 - HUDpos_NEUNneg LPFC 6	8.00814	23.7287	66	0.337487	1
										HUDpos_NEUNneg V1 6 - HUDpos_NEUNneg V1 1	4	23.4219	66	0.170781	1
										HUDpos_NEUNneg V1 6 - HUDpos_NEUNneg V1 wm	4.66667	23.4219	66	0.199244	1
										HUDpos_NEUNneg V1 wm - HUDpos_NEUNneg LPFC 4	9.34148	23.7287	66	0.393678	1
										HUDpos_NEUNneg V1 wm - HUDpos_NEUNneg LPFC 5	4.67481	23.7287	66	0.197011	1
										HUDpos_NEUNneg V1 wm - HUDpos_NEUNneg LPFC 6	3.34148	23.7287	66	0.14082	1
										HUDpos_NEUNneg V1 wm - HUDpos_NEUNneg LPFC wm	0.578786	26.3176	66	0.0219924	1
										HUDpos_NEUNpos LPFC 1 - HUDneg_NEUNpos LPFC 1	11.3333	23.4219	66	0.483878	1
										HUDpos_NEUNpos LPFC 1 - HUDpos_NEUNneg LPFC 1	22.6667	23.4219	66	0.967757	1
										HUDpos_NEUNpos LPFC 4 - HUDneg_NEUNpos LPFC 4	77.3333	23.4219	66	3.30176	0.624422
										HUDpos_NEUNpos LPFC 4 - HUDpos_NEUNneg LPFC 4	75	23.4219	66	3.20214	0.734025
										HUDpos_NEUNpos LPFC 4 - HUDpos_NEUNpos LPFC 1	56.3333	23.4219	66	2.40516	0.999994
										HUDpos_NEUNpos LPFC 4 - HUDpos_NEUNpos LPFC wm	47.7373	26.3408	66	1.8123	1
										HUDpos_NEUNpos LPFC 5 - HUDneg_NEUNpos LPFC 5	187.667	23.4219	66	8.01246	1.58455e-08
										HUDpos_NEUNpos LPFC 5 - HUDpos_NEUNneg LPFC 5	179	23.4219	66	7.64243	7.28118e-08
										HUDpos_NEUNpos LPFC 5 - HUDpos_NEUNpos LPFC 1	165	23.4219	66	7.0447	8.49768e-07
										HUDpos_NEUNpos LPFC 5 - HUDpos_NEUNpos LPFC 4	108.667	23.4219	66	4.63954	0.0106872
										HUDpos_NEUNpos LPFC 5 - HUDpos_NEUNpos LPFC wm	156.404	26.3408	66	5.93771	7.47641e-05
										HUDpos_NEUNpos LPFC 5 - HUDpos_NEUNpos V1 5	25.9919	23.7287	66	1.09538	1
										HUDpos_NEUNpos LPFC 6 - HUDneg_NEUNpos LPFC 6	215	23.4219	66	9.17946	1.31635e-10
										HUDpos_NEUNpos LPFC 6 - HUDpos_NEUNneg LPFC 6	206	23.4219	66	8.7952	6.33553e-10
										HUDpos_NEUNpos LPFC 6 - HUDpos_NEUNpos LPFC 1	193.333	23.4219	66	8.2544	5.84809e-09
										HUDpos_NEUNpos LPFC 6 - HUDpos_NEUNpos LPFC 4	137	23.4219	66	5.84924	0.000106172
										HUDpos_NEUNpos LPFC 6 - HUDpos_NEUNpos LPFC 5	28.3333	23.4219	66	1.2097	1
										HUDpos_NEUNpos LPFC 6 - HUDpos_NEUNpos LPFC wm	184.737	26.3408	66	7.01336	9.6617e-07
										HUDpos_NEUNpos LPFC wm - HUDneg_NEUNpos LPFC wm	19	28.6858	66	0.662349	1
										HUDpos_NEUNpos LPFC wm - HUDpos_NEUNneg LPFC wm	18.5	28.6858	66	0.644918	1
										HUDpos_NEUNpos LPFC wm - HUDpos_NEUNpos LPFC 1	8.59602	26.3408	66	0.326339	1
										HUDpos_NEUNpos V1 1 - HUDneg_NEUNpos V1 1	10.6667	23.4219	66	0.455415	1
										HUDpos_NEUNpos V1 1 - HUDpos_NEUNneg V1 1	14.3333	23.4219	66	0.611964	1
										HUDpos_NEUNpos V1 1 - HUDpos_NEUNpos LPFC 1	5.67481	23.7287	66	0.239154	1
										HUDpos_NEUNpos V1 4 - HUDneg_NEUNpos V1 4	451.667	23.4219	66	19.284	0
										HUDpos_NEUNpos V1 4 - HUDpos_NEUNneg V1 4	433	23.4219	66	18.487	0
										HUDpos_NEUNpos V1 4 - HUDpos_NEUNpos LPFC 4	393.675	23.7287	66	16.5906	0
										HUDpos_NEUNpos V1 4 - HUDpos_NEUNpos V1 1	444.333	23.4219	66	18.9709	0
										HUDpos_NEUNpos V1 4 - HUDpos_NEUNpos V1 5	311	23.4219	66	13.2782	0
										HUDpos_NEUNpos V1 4 - HUDpos_NEUNpos V1 6	219.667	23.4219	66	9.3787	5.85432e-11
										HUDpos_NEUNpos V1 4 - HUDpos_NEUNpos V1 wm	441	23.4219	66	18.8286	0
										HUDpos_NEUNpos V1 5 - HUDneg_NEUNpos V1 5	148.667	23.4219	66	6.34735	1.45031e-05
										HUDpos_NEUNpos V1 5 - HUDpos_NEUNneg V1 5	126.333	23.4219	66	5.39382	0.000630137
										HUDpos_NEUNpos V1 5 - HUDpos_NEUNpos V1 1	133.333	23.4219	66	5.69269	0.000196778
										HUDpos_NEUNpos V1 6 - HUDneg_NEUNpos V1 6	239.667	23.4219	66	10.2326	1.88849e-12
										HUDpos_NEUNpos V1 6 - HUDpos_NEUNneg V1 6	235	23.4219	66	10.0334	4.1267e-12
										HUDpos_NEUNpos V1 6 - HUDpos_NEUNpos LPFC 6	37.0081	23.7287	66	1.55963	1
										HUDpos_NEUNpos V1 6 - HUDpos_NEUNpos V1 1	224.667	23.4219	66	9.59218	2.46203e-11
										HUDpos_NEUNpos V1 6 - HUDpos_NEUNpos V1 5	91.3333	23.4219	66	3.89949	0.133973
										HUDpos_NEUNpos V1 6 - HUDpos_NEUNpos V1 wm	221.333	23.4219	66	9.44986	4.38549e-11
										HUDpos_NEUNpos V1 wm - HUDneg_NEUNpos V1 wm	18.6667	23.4219	66	0.796976	1
										HUDpos_NEUNpos V1 wm - HUDpos_NEUNneg V1 wm	18.3333	23.4219	66	0.782745	1
										HUDpos_NEUNpos V1 wm - HUDpos_NEUNpos LPFC wm	0.41212	26.3176	66	0.0156595	1
										HUDpos_NEUNpos V1 wm - HUDpos_NEUNpos V1 1	3.33333	23.4219	66	0.142317	1

## Sheet: 4C_MeanNumbers_L4
Summary statistics by MarkerCombo & CorticalLayer									Šidák-adjusted post-hoc analyses
MarkerCombo	CorticalLayer	emmean	SE	df	lower.CL	upper.CL	.group		contrast	estimate	SE	df	t.ratio	p.value	significant p value
HUDneg_NEUNpos	4Ca	1.43738	7.4967	3	-62.323	65.1978	a		HUDneg_NEUNpos 4 - HUDneg_NEUNpos 4A	0.00883365	10.4412	27	0.000846038	1	0.00119048
HUDpos_NEUNneg	4B	1.77072	7.4967	3	-61.9897	65.5311	a		HUDneg_NEUNpos 4 - HUDneg_NEUNpos 4Ca	0.342167	10.4412	27	0.0327708	1
HUDpos_NEUNneg	4A	1.77072	7.4967	3	-61.9897	65.5311	a		HUDneg_NEUNpos 4A - HUDneg_NEUNpos 4Ca	0.333333	10.3764	27	0.0321243	1
HUDneg_NEUNpos	4A	1.77072	7.4967	3	-61.9897	65.5311	a		HUDneg_NEUNpos 4A - HUDpos_NEUNneg 4A	1.86517e-14	10.3764	27	1.79752e-15	1
HUDneg_NEUNpos	4	1.77955	7.4883	3	-61.9093	65.4684	a		HUDneg_NEUNpos 4B - HUDneg_NEUNpos 4	0.3245	10.4412	27	0.0310788	1
HUDneg_NEUNpos	4B	2.10405	7.4967	3	-61.6563	65.8644	a		HUDneg_NEUNpos 4B - HUDneg_NEUNpos 4A	0.333333	10.3764	27	0.0321243	1
HUDpos_NEUNneg	4Ca	2.43738	7.4967	3	-61.323	66.1978	a		HUDneg_NEUNpos 4B - HUDneg_NEUNpos 4Ca	0.666667	10.3764	27	0.0642486	1
HUDpos_NEUNneg	4	4.11288	7.4883	3	-59.576	67.8018	a		HUDneg_NEUNpos 4B - HUDpos_NEUNneg 4B	0.333333	10.3764	27	0.0321243	1
HUDneg_NEUNpos	4Cb	4.43738	7.4967	3	-59.323	68.1978	a		HUDneg_NEUNpos 4Cb - HUDneg_NEUNpos 4	2.65783	10.4412	27	0.254552	1
HUDpos_NEUNneg	4Cb	22.4374	7.4967	3	-41.323	86.1978	ab		HUDneg_NEUNpos 4Cb - HUDneg_NEUNpos 4A	2.66667	10.3764	27	0.256995	1
HUDpos_NEUNpos	4A	46.4374	7.4967	3	-17.323	110.198	bc		HUDneg_NEUNpos 4Cb - HUDneg_NEUNpos 4B	2.33333	10.3764	27	0.22487	1
HUDpos_NEUNpos	4Ca	63.4374	7.4967	3	-0.322995	127.198	bc		HUDneg_NEUNpos 4Cb - HUDneg_NEUNpos 4Ca	3	10.3764	27	0.289119	1
HUDpos_NEUNpos	4B	74.1041	7.4967	3	10.3437	137.864	c		HUDpos_NEUNneg 4 - HUDpos_NEUNneg 4A	2.34217	10.4412	27	0.22432	1
HUDpos_NEUNpos	4	79.1129	7.4883	3	15.424	142.802	c		HUDpos_NEUNneg 4 - HUDpos_NEUNneg 4B	2.34217	10.4412	27	0.22432	1
HUDpos_NEUNpos	4Cb	277.437	7.4967	3	213.677	341.198	d		HUDpos_NEUNneg 4 - HUDpos_NEUNneg 4Ca	1.6755	10.4412	27	0.16047	1
									HUDpos_NEUNneg 4A - HUDpos_NEUNneg 4B	2.80886e-14	10.3764	27	2.70699e-15	1
									HUDpos_NEUNneg 4Ca - HUDneg_NEUNpos 4Ca	1	10.3764	27	0.096373	1
Mixed effects regression summary (minimal p-values): including MarkerCombo*CorticalLayer									HUDpos_NEUNneg 4Ca - HUDpos_NEUNneg 4A	0.666667	10.3764	27	0.0642486	1
	p.value								HUDpos_NEUNneg 4Ca - HUDpos_NEUNneg 4B	0.666667	10.3764	27	0.0642486	1
MarkerCombo only	5.12082e-08								HUDpos_NEUNneg 4Cb - HUDneg_NEUNpos 4Cb	18	10.3764	27	1.73471	0.999969
CorticalLayer only	0.974098								HUDpos_NEUNneg 4Cb - HUDpos_NEUNneg 4	18.3245	10.4412	27	1.75502	0.999953
MarkerCombo*CorticalLayer	2.14464e-13								HUDpos_NEUNneg 4Cb - HUDpos_NEUNneg 4A	20.6667	10.3764	27	1.99171	0.997798
									HUDpos_NEUNneg 4Cb - HUDpos_NEUNneg 4B	20.6667	10.3764	27	1.99171	0.997798
									HUDpos_NEUNneg 4Cb - HUDpos_NEUNneg 4Ca	20	10.3764	27	1.92746	0.999089
Conditional and Marginal Rsq values									HUDpos_NEUNpos 4 - HUDpos_NEUNpos 4A	32.6755	10.4412	27	3.12948	0.355387
condR2	0.968404								HUDpos_NEUNpos 4 - HUDpos_NEUNpos 4B	5.00883	10.4412	27	0.479718	1
margR2	0.967098								HUDpos_NEUNpos 4 - HUDpos_NEUNpos 4Ca	15.6755	10.4412	27	1.50131	1
									HUDpos_NEUNpos 4A - HUDneg_NEUNpos 4A	44.6667	10.3764	27	4.30466	0.020458
									HUDpos_NEUNpos 4A - HUDpos_NEUNneg 4A	44.6667	10.3764	27	4.30466	0.020458
									HUDpos_NEUNpos 4B - HUDneg_NEUNpos 4B	72	10.3764	27	6.93885	1.9525e-05
									HUDpos_NEUNpos 4B - HUDpos_NEUNneg 4B	72.3333	10.3764	27	6.97098	1.79964e-05
									HUDpos_NEUNpos 4B - HUDpos_NEUNpos 4A	27.6667	10.3764	27	2.66632	0.741308
									HUDpos_NEUNpos 4B - HUDpos_NEUNpos 4Ca	10.6667	10.3764	27	1.02798	1
									HUDpos_NEUNpos 4Ca - HUDneg_NEUNpos 4Ca	62	10.3764	27	5.97512	0.000237171
									HUDpos_NEUNpos 4Ca - HUDpos_NEUNneg 4Ca	61	10.3764	27	5.87875	0.000305905
									HUDpos_NEUNpos 4Ca - HUDpos_NEUNpos 4A	17	10.3764	27	1.63834	0.999997
									HUDpos_NEUNpos 4Cb - HUDneg_NEUNpos 4Cb	273	10.3764	27	26.3098	0
									HUDpos_NEUNpos 4Cb - HUDpos_NEUNneg 4Cb	255	10.3764	27	24.5751	0
									HUDpos_NEUNpos 4Cb - HUDpos_NEUNpos 4	198.324	10.4412	27	18.9944	0
									HUDpos_NEUNpos 4Cb - HUDpos_NEUNpos 4A	231	10.3764	27	22.2622	0
									HUDpos_NEUNpos 4Cb - HUDpos_NEUNpos 4B	203.333	10.3764	27	19.5958	0
									HUDpos_NEUNpos 4Cb - HUDpos_NEUNpos 4Ca	214	10.3764	27	20.6238	0

## Sheet: 4E(left)_HUD_MarkerInt
Summary statistics by BrainArea & Layer									Šidák-adjusted post-hoc analyses
BrainArea	Layer	emmean	SE	df	lower.CL	upper.CL	.group		contrast	estimate	SE	df	t.ratio	p.value	significant pvalue
V1	1	-0.0727481	0.0656095	3	-0.58947	0.443973	a		(LPFC 2/3) - (V1 2/3)	0.324499	0.0200606	7272	16.1759	0	0.00138889
LPFC	1	-0.0294799	0.0559156	3	-0.469856	0.410896	a		(LPFC 2/3) - LPFC 1	0.643132	0.0477492	7272	13.469	0
V1	2/3	0.289154	0.0334002	3	0.0261033	0.552204	b		(V1 2/3) - V1 1	0.361902	0.0585664	7272	6.17935	4.47743e-08
V1	4	0.604739	0.0337186	3	0.339181	0.870298	c		LPFC 1 - V1 1	0.0432683	0.0746076	7272	0.579944	1
LPFC	2/3	0.613652	0.034687	3	0.340467	0.886838	c		LPFC 4 - (LPFC 2/3)	0.309633	0.0318198	7272	9.73082	0
V1	5	0.894345	0.0374614	3	0.599309	1.18938	d		LPFC 4 - LPFC 1	0.952765	0.0536795	7272	17.7492	0
LPFC	4	0.923285	0.0425591	3	0.588102	1.25847	d		LPFC 4 - V1 4	0.318546	0.0321561	7272	9.90624	0
LPFC	6	0.989877	0.0365063	3	0.702364	1.27739	de		LPFC 5 - (LPFC 2/3)	0.441213	0.0236	7272	18.6955	0
V1	wm	1.04344	0.0686248	3	0.502973	1.58391	def		LPFC 5 - LPFC 1	1.08435	0.0493432	7272	21.9756	0
LPFC	5	1.05487	0.0367538	3	0.765404	1.34433	ef		LPFC 5 - LPFC 4	0.131581	0.0341077	7272	3.8578	0.00758781
LPFC	wm	1.08947	0.0796349	3	0.462283	1.71665	def		LPFC 5 - LPFC 6	0.0649891	0.025886	7272	2.51059	0.551463
V1	6	1.09959	0.0357684	3	0.817883	1.38129	f		LPFC 5 - V1 5	0.160521	0.0289447	7272	5.54578	1.99926e-06
									LPFC 6 - (LPFC 2/3)	0.376224	0.0227672	7272	16.5248	0
									LPFC 6 - LPFC 1	1.01936	0.0484799	7272	21.0264	0
Mixed effects regression summary (minimal p-values): including BrainArea*Layer									LPFC 6 - LPFC 4	0.0665916	0.0335076	7272	1.98736	0.958069
	p.value								LPFC wm - (LPFC 2/3)	0.475813	0.0748174	7272	6.35965	1.41536e-08
BrainArea only	0.56197								LPFC wm - LPFC 1	1.11895	0.0871056	7272	12.8459	0
Layer only	1.10179e-103								LPFC wm - LPFC 4	0.16618	0.0787956	7272	2.109	0.904624
BrainArea*Layer	0.000200095								LPFC wm - LPFC 5	0.0345994	0.0757673	7272	0.456654	1
									LPFC wm - LPFC 6	0.0995885	0.0758321	7272	1.31328	0.999999
									LPFC wm - V1 wm	0.0460226	0.0951573	7272	0.483648	1
Conditional and Marginal Rsq values									V1 4 - (V1 2/3)	0.315585	0.0160979	7272	19.6042	0
condR2	0.327302								V1 4 - V1 1	0.677487	0.0587468	7272	11.5323	0
margR2	0.310039								V1 5 - (V1 2/3)	0.605191	0.0229024	7272	26.4248	0
									V1 5 - V1 1	0.967093	0.0609591	7272	15.8646	0
									V1 5 - V1 4	0.289606	0.0233675	7272	12.3935	0
									V1 6 - (V1 2/3)	0.810431	0.0200344	7272	40.4521	0
									V1 6 - LPFC 6	0.109708	0.0268267	7272	4.08951	0.00287975
									V1 6 - V1 1	1.17233	0.0599427	7272	19.5576	0
									V1 6 - V1 4	0.494846	0.0205637	7272	24.0641	0
									V1 6 - V1 5	0.20524	0.0262318	7272	7.8241	3.88356e-13
									V1 6 - V1 wm	0.0561423	0.0632373	7272	0.887804	1
									V1 wm - (V1 2/3)	0.754289	0.0619279	7272	12.1801	0
									V1 wm - V1 1	1.11619	0.083803	7272	13.3192	0
									V1 wm - V1 4	0.438703	0.0620996	7272	7.06451	1.16243e-10
									V1 wm - V1 5	0.149098	0.0642148	7272	2.32186	0.741129

## Sheet: 4E(right)_NEUN_MarkerInt
Summary statistics by BrainArea & Layer									Šidák-adjusted post-hoc analyses
BrainArea	Layer	emmean	SE	df	lower.CL	upper.CL	.group		contrast	estimate	SE	df	t.ratio	p.value	significant pvalue
V1	4	0.346186	0.0588121	3	-0.117001	0.809373	a		(LPFC 2/3) - (V1 2/3)	0.0832049	0.0242328	7266	3.43356	0.0387766	0.00138889
V1	5	0.36757	0.0620029	3	-0.120747	0.855888	a		(LPFC 2/3) - LPFC 1	0.004709	0.0569239	7266	0.0827244	1
V1	wm	0.587127	0.0922916	3	-0.139736	1.31399	ab		(LPFC 2/3) - LPFC 4	0.194701	0.0382507	7266	5.09013	2.42086e-05
LPFC	4	0.667972	0.0665719	3	0.14367	1.19227	b		(LPFC 2/3) - LPFC 5	0.0626579	0.0284045	7266	2.20592	0.840397
V1	6	0.760966	0.060534	3	0.284217	1.23772	b		(LPFC 2/3) - LPFC wm	0.0610242	0.0898862	7266	0.678906	1
V1	2/3	0.779469	0.0585494	3	0.31835	1.24059	b		(V1 2/3) - V1 4	0.433283	0.0193339	7266	22.4105	0
LPFC	5	0.800016	0.0613875	3	0.316545	1.28349	bc		(V1 2/3) - V1 5	0.411898	0.027527	7266	14.9634	0
LPFC	wm	0.801649	0.104721	3	-0.0231003	1.6264	bcd		(V1 2/3) - V1 6	0.0185024	0.0240617	7266	0.768959	1
V1	1	0.851215	0.0900237	3	0.142214	1.56022	bcd		(V1 2/3) - V1 wm	0.192342	0.0737427	7266	2.60828	0.453699
LPFC	1	0.857964	0.0792545	3	0.233778	1.48215	bcd		LPFC 1 - LPFC 4	0.189992	0.0640681	7266	2.96547	0.18161
LPFC	2/3	0.862673	0.0596402	3	0.392964	1.33238	c		LPFC 1 - LPFC 5	0.0579489	0.0588339	7266	0.984959	1
LPFC	6	0.997712	0.0611572	3	0.516055	1.47937	d		LPFC 1 - LPFC wm	0.0563152	0.104418	7266	0.539323	1
									LPFC 1 - V1 1	0.00674924	0.089812	7266	0.0751485	1
									LPFC 4 - V1 4	0.321786	0.0386834	7266	8.31846	7.32747e-15
Mixed effects regression summary (minimal p-values): including BrainArea*Layer									LPFC 5 - LPFC 4	0.132043	0.0409751	7266	3.22253	0.0808316
	p.value								LPFC 5 - V1 5	0.432445	0.0348615	7266	12.4047	0
BrainArea only	0.940099								LPFC 6 - (LPFC 2/3)	0.135039	0.0273602	7266	4.9356	5.3911e-05
Layer only	0.00303201								LPFC 6 - LPFC 1	0.139748	0.0577521	7266	2.41979	0.644636
BrainArea*Layer	6.50048e-06								LPFC 6 - LPFC 4	0.32974	0.0402207	7266	8.19827	2.19824e-14
									LPFC 6 - LPFC 5	0.197697	0.0310699	7266	6.36297	1.38538e-08
									LPFC 6 - LPFC wm	0.196063	0.091087	7266	2.15248	0.878166
Conditional and Marginal Rsq values									LPFC 6 - V1 6	0.236746	0.0322891	7266	7.33207	1.65747e-11
condR2	0.180545								LPFC wm - LPFC 4	0.133677	0.0946529	7266	1.41229	0.999988
margR2	0.133012								LPFC wm - LPFC 5	0.00163371	0.09102	7266	0.0179489	1
									LPFC wm - V1 wm	0.214522	0.113875	7266	1.88384	0.982708
									V1 1 - (V1 2/3)	0.0717466	0.0708794	7266	1.01224	1
									V1 1 - V1 4	0.505029	0.0710953	7266	7.10355	8.78637e-11
									V1 1 - V1 5	0.483645	0.0737404	7266	6.55875	3.82685e-09
									V1 1 - V1 6	0.0902491	0.0725213	7266	1.24445	1
									V1 1 - V1 wm	0.264088	0.100556	7266	2.62627	0.43641
									V1 5 - V1 4	0.0213844	0.0280854	7266	0.761405	1
									V1 6 - V1 4	0.41478	0.0246975	7266	16.7944	0
									V1 6 - V1 5	0.393396	0.031523	7266	12.4797	0
									V1 6 - V1 wm	0.173839	0.0753288	7266	2.30774	0.754283
									V1 wm - V1 4	0.240941	0.0739508	7266	3.25813	0.0717008
									V1 wm - V1 5	0.219557	0.0765189	7266	2.86931	0.238791

## Sheet: S3B_MeanCount_HUD-MAP2
Summary statistics by MarkerCombo, BrainArea & CorticalLayer										Šidák-adjusted post-hoc analyses
MarkerCombo	BrainArea	CorticalLayer	emmean	SE	df	lower.CL	upper.CL	.group		contrast	estimate	SE	df	t.ratio	p.value	significant pvalue
HUDpos_MAP2neg	LPFC	1	-16.9218	24.254	6	-141.6	107.756	a		(HUDpos_MAP2neg LPFC 2/3) - HUDpos_MAP2neg LPFC 1	23.75	29.319	88	0.810054	1	0.000595238
HUDpos_MAP2neg	LPFC	wm	-9.84697	27.1528	6	-149.427	129.733	a		(HUDpos_MAP2neg LPFC 2/3) - HUDpos_MAP2neg LPFC 4	9.25	29.319	88	0.315495	1
HUDpos_MAP2neg	LPFC	6	-9.6718	24.254	6	-134.35	115.006	a		(HUDpos_MAP2neg LPFC 2/3) - HUDpos_MAP2neg LPFC 5	16.25	29.319	88	0.554248	1
HUDpos_MAP2neg	LPFC	5	-9.4218	24.254	6	-134.1	115.256	a		(HUDpos_MAP2neg LPFC 2/3) - HUDpos_MAP2neg LPFC 6	16.5	29.319	88	0.562774	1
HUDpos_MAP2neg	LPFC	4	-2.4218	24.254	6	-127.1	122.256	a		(HUDpos_MAP2neg LPFC 2/3) - HUDpos_MAP2neg LPFC wm	16.6752	31.8535	88	0.523495	1
HUDpos_MAP2neg	LPFC	2/3	6.8282	24.254	6	-117.85	131.506	a		(HUDpos_MAP2neg V1 2/3) - (HUDpos_MAP2neg LPFC 2/3)	11.1264	28.5705	88	0.389436	1
HUDpos_MAP2pos	LPFC	1	13.1091	20.8199	6	-93.9157	120.134	a		(HUDpos_MAP2neg V1 2/3) - HUDpos_MAP2neg V1 1	4.6	26.2237	88	0.175414	1
HUDpos_MAP2neg	V1	1	13.3546	22.2946	6	-101.251	127.96	a		(HUDpos_MAP2neg V1 2/3) - HUDpos_MAP2neg V1 6	1.8	26.2237	88	0.0686401	1
HUDpos_MAP2neg	V1	wm	15.5546	22.2946	6	-99.0513	130.16	a		(HUDpos_MAP2neg V1 2/3) - HUDpos_MAP2neg V1 wm	2.4	26.2237	88	0.0915201	1
HUDpos_MAP2neg	V1	6	16.1546	22.2946	6	-98.4513	130.76	a		(HUDpos_MAP2pos LPFC 2/3) - (HUDpos_MAP2neg LPFC 2/3)	311.614	26.944	88	11.5653	0
HUDpos_MAP2pos	LPFC	wm	17.7602	22.2387	6	-96.5584	132.079	a		(HUDpos_MAP2pos LPFC 2/3) - HUDpos_MAP2pos LPFC 1	305.333	23.9389	88	12.7547	0
HUDpos_MAP2neg	V1	2/3	17.9546	22.2946	6	-96.6513	132.56	a		(HUDpos_MAP2pos LPFC 2/3) - HUDpos_MAP2pos LPFC 4	232.833	23.9389	88	9.72615	3.67706e-13
HUDpos_MAP2pos	V1	1	25.5546	22.2946	6	-89.0513	140.16	a		(HUDpos_MAP2pos LPFC 2/3) - HUDpos_MAP2pos LPFC 5	123.333	23.9389	88	5.15201	0.000431137
HUDpos_MAP2pos	V1	wm	33.1546	22.2946	6	-81.4513	147.76	a		(HUDpos_MAP2pos LPFC 2/3) - HUDpos_MAP2pos LPFC 6	133.667	23.9389	88	5.58366	7.12119e-05
HUDpos_MAP2neg	V1	5	41.9546	22.2946	6	-72.6513	156.56	a		(HUDpos_MAP2pos LPFC 2/3) - HUDpos_MAP2pos LPFC wm	300.682	25.2097	88	11.9273	0
HUDpos_MAP2neg	V1	4	45.7546	22.2946	6	-68.8513	160.36	a		(HUDpos_MAP2pos V1 2/3) - (HUDpos_MAP2neg V1 2/3)	599.2	26.2237	88	22.8495	0
HUDpos_MAP2pos	LPFC	4	85.6091	20.8199	6	-21.4157	192.634	a		(HUDpos_MAP2pos V1 2/3) - (HUDpos_MAP2pos LPFC 2/3)	298.712	25.4673	88	11.7292	0
HUDpos_MAP2pos	LPFC	6	184.776	20.8199	6	77.751	291.801	b		(HUDpos_MAP2pos V1 2/3) - HUDpos_MAP2pos V1 1	591.6	26.2237	88	22.5597	0
HUDpos_MAP2pos	LPFC	5	195.109	20.8199	6	88.0843	302.134	b		(HUDpos_MAP2pos V1 2/3) - HUDpos_MAP2pos V1 4	111.8	26.2237	88	4.26331	0.013831
HUDpos_MAP2pos	V1	5	203.755	22.2946	6	89.1487	318.36	bc		(HUDpos_MAP2pos V1 2/3) - HUDpos_MAP2pos V1 5	413.4	26.2237	88	15.7643	0
HUDpos_MAP2pos	V1	6	297.355	22.2946	6	182.749	411.96	cd		(HUDpos_MAP2pos V1 2/3) - HUDpos_MAP2pos V1 6	319.8	26.2237	88	12.1951	0
HUDpos_MAP2pos	LPFC	2/3	318.442	20.8199	6	211.418	425.467	d		(HUDpos_MAP2pos V1 2/3) - HUDpos_MAP2pos V1 wm	584	26.2237	88	22.2699	0
HUDpos_MAP2pos	V1	4	505.355	22.2946	6	390.749	619.96	e		HUDpos_MAP2neg LPFC 4 - HUDpos_MAP2neg LPFC 1	14.5	29.319	88	0.494559	1
HUDpos_MAP2pos	V1	2/3	617.155	22.2946	6	502.549	731.76	f		HUDpos_MAP2neg LPFC 4 - HUDpos_MAP2neg LPFC 5	7	29.319	88	0.238753	1
										HUDpos_MAP2neg LPFC 4 - HUDpos_MAP2neg LPFC 6	7.25	29.319	88	0.24728	1
										HUDpos_MAP2neg LPFC 4 - HUDpos_MAP2neg LPFC wm	7.42517	31.8535	88	0.233103	1
Mixed effects regression summary (minimal p-values): including MarkerCombo*BrainArea*CorticalLayer										HUDpos_MAP2neg LPFC 5 - HUDpos_MAP2neg LPFC 1	7.5	29.319	88	0.255807	1
	p.value									HUDpos_MAP2neg LPFC 5 - HUDpos_MAP2neg LPFC 6	0.25	29.319	88	0.00852688	1
MarkerCombo only	0.26807									HUDpos_MAP2neg LPFC 5 - HUDpos_MAP2neg LPFC wm	0.425167	31.8535	88	0.0133476	1
BrainArea only	0.292178									HUDpos_MAP2neg LPFC 6 - HUDpos_MAP2neg LPFC 1	7.25	29.319	88	0.24728	1
CorticalLayer only	0.420094									HUDpos_MAP2neg LPFC 6 - HUDpos_MAP2neg LPFC wm	0.175167	31.8535	88	0.00549914	1
MarkerCombo*BrainArea	0.636501									HUDpos_MAP2neg LPFC wm - HUDpos_MAP2neg LPFC 1	7.07483	31.8535	88	0.222105	1
MarkerCombo*CorticalLayer	6.37339e-11									HUDpos_MAP2neg V1 1 - HUDpos_MAP2neg LPFC 1	30.2764	28.5705	88	1.05971	1
BrainArea*CorticalLayer	0.593029									HUDpos_MAP2neg V1 4 - (HUDpos_MAP2neg V1 2/3)	27.8	26.2237	88	1.06011	1
MarkerCombo*BrainArea*CorticalLayer	9.71672e-11									HUDpos_MAP2neg V1 4 - HUDpos_MAP2neg LPFC 4	48.1764	28.5705	88	1.68623	1
										HUDpos_MAP2neg V1 4 - HUDpos_MAP2neg V1 1	32.4	26.2237	88	1.23552	1
										HUDpos_MAP2neg V1 4 - HUDpos_MAP2neg V1 5	3.8	26.2237	88	0.144907	1
Conditional and Marginal Rsq values										HUDpos_MAP2neg V1 4 - HUDpos_MAP2neg V1 6	29.6	26.2237	88	1.12875	1
condR2	0.944334									HUDpos_MAP2neg V1 4 - HUDpos_MAP2neg V1 wm	30.2	26.2237	88	1.15163	1
margR2	0.914453									HUDpos_MAP2neg V1 5 - (HUDpos_MAP2neg V1 2/3)	24	26.2237	88	0.915201	1
										HUDpos_MAP2neg V1 5 - HUDpos_MAP2neg LPFC 5	51.3764	28.5705	88	1.79823	1
										HUDpos_MAP2neg V1 5 - HUDpos_MAP2neg V1 1	28.6	26.2237	88	1.09061	1
										HUDpos_MAP2neg V1 5 - HUDpos_MAP2neg V1 6	25.8	26.2237	88	0.983841	1
										HUDpos_MAP2neg V1 5 - HUDpos_MAP2neg V1 wm	26.4	26.2237	88	1.00672	1
										HUDpos_MAP2neg V1 6 - HUDpos_MAP2neg LPFC 6	25.8264	28.5705	88	0.903953	1
										HUDpos_MAP2neg V1 6 - HUDpos_MAP2neg V1 1	2.8	26.2237	88	0.106773	1
										HUDpos_MAP2neg V1 6 - HUDpos_MAP2neg V1 wm	0.6	26.2237	88	0.02288	1
										HUDpos_MAP2neg V1 wm - HUDpos_MAP2neg LPFC wm	25.4016	30.8874	88	0.822393	1
										HUDpos_MAP2neg V1 wm - HUDpos_MAP2neg V1 1	2.2	26.2237	88	0.0838935	1
										HUDpos_MAP2pos LPFC 1 - HUDpos_MAP2neg LPFC 1	30.0309	26.944	88	1.11457	1
										HUDpos_MAP2pos LPFC 4 - HUDpos_MAP2neg LPFC 4	88.0309	26.944	88	3.26718	0.348225
										HUDpos_MAP2pos LPFC 4 - HUDpos_MAP2pos LPFC 1	72.5	23.9389	88	3.02854	0.589917
										HUDpos_MAP2pos LPFC 4 - HUDpos_MAP2pos LPFC wm	67.8489	25.2097	88	2.69138	0.90562
										HUDpos_MAP2pos LPFC 5 - HUDpos_MAP2neg LPFC 5	204.531	26.944	88	7.59096	8.68481e-09
										HUDpos_MAP2pos LPFC 5 - HUDpos_MAP2pos LPFC 1	182	23.9389	88	7.60269	8.22255e-09
										HUDpos_MAP2pos LPFC 5 - HUDpos_MAP2pos LPFC 4	109.5	23.9389	88	4.57415	0.00428866
										HUDpos_MAP2pos LPFC 5 - HUDpos_MAP2pos LPFC 6	10.3333	23.9389	88	0.431655	1
										HUDpos_MAP2pos LPFC 5 - HUDpos_MAP2pos LPFC wm	177.349	25.2097	88	7.03495	1.13836e-07
										HUDpos_MAP2pos LPFC 6 - HUDpos_MAP2neg LPFC 6	194.448	26.944	88	7.21673	4.93105e-08
										HUDpos_MAP2pos LPFC 6 - HUDpos_MAP2pos LPFC 1	171.667	23.9389	88	7.17104	6.08794e-08
										HUDpos_MAP2pos LPFC 6 - HUDpos_MAP2pos LPFC 4	99.1667	23.9389	88	4.14249	0.0214844
										HUDpos_MAP2pos LPFC 6 - HUDpos_MAP2pos LPFC wm	167.016	25.2097	88	6.62506	7.35882e-07
										HUDpos_MAP2pos LPFC wm - HUDpos_MAP2neg LPFC wm	27.6072	30.5054	88	0.904994	1
										HUDpos_MAP2pos LPFC wm - HUDpos_MAP2pos LPFC 1	4.65108	25.2097	88	0.184496	1
										HUDpos_MAP2pos V1 1 - HUDpos_MAP2neg V1 1	12.2	26.2237	88	0.465227	1
										HUDpos_MAP2pos V1 1 - HUDpos_MAP2pos LPFC 1	12.4455	25.4673	88	0.488684	1
										HUDpos_MAP2pos V1 4 - HUDpos_MAP2neg V1 4	459.6	26.2237	88	17.5261	0
										HUDpos_MAP2pos V1 4 - HUDpos_MAP2pos LPFC 4	419.745	25.4673	88	16.4817	0
										HUDpos_MAP2pos V1 4 - HUDpos_MAP2pos V1 1	479.8	26.2237	88	18.2964	0
										HUDpos_MAP2pos V1 4 - HUDpos_MAP2pos V1 5	301.6	26.2237	88	11.501	0
										HUDpos_MAP2pos V1 4 - HUDpos_MAP2pos V1 6	208	26.2237	88	7.93174	1.76269e-09
										HUDpos_MAP2pos V1 4 - HUDpos_MAP2pos V1 wm	472.2	26.2237	88	18.0066	0
										HUDpos_MAP2pos V1 5 - HUDpos_MAP2neg V1 5	161.8	26.2237	88	6.16998	5.61544e-06
										HUDpos_MAP2pos V1 5 - HUDpos_MAP2pos LPFC 5	8.64548	25.4673	88	0.339473	1
										HUDpos_MAP2pos V1 5 - HUDpos_MAP2pos V1 1	178.2	26.2237	88	6.79537	3.40119e-07
										HUDpos_MAP2pos V1 5 - HUDpos_MAP2pos V1 wm	170.6	26.2237	88	6.50556	1.26036e-06
										HUDpos_MAP2pos V1 6 - HUDpos_MAP2neg V1 6	281.2	26.2237	88	10.7231	0
										HUDpos_MAP2pos V1 6 - HUDpos_MAP2pos LPFC 6	112.579	25.4673	88	4.42052	0.00769911
										HUDpos_MAP2pos V1 6 - HUDpos_MAP2pos V1 1	271.8	26.2237	88	10.3647	3.06422e-14
										HUDpos_MAP2pos V1 6 - HUDpos_MAP2pos V1 5	93.6	26.2237	88	3.56929	0.148535
										HUDpos_MAP2pos V1 6 - HUDpos_MAP2pos V1 wm	264.2	26.2237	88	10.0748	6.12843e-14
										HUDpos_MAP2pos V1 wm - HUDpos_MAP2neg V1 wm	17.6	26.2237	88	0.671148	1
										HUDpos_MAP2pos V1 wm - HUDpos_MAP2pos LPFC wm	15.3944	26.464	88	0.581712	1
										HUDpos_MAP2pos V1 wm - HUDpos_MAP2pos V1 1	7.6	26.2237	88	0.289814	1

## Sheet: S3B_MeanCount_HUD-MAP2_L4
Summary statistics by MarkerCombo & CorticalLayer									Šidák-adjusted post-hoc analyses
MarkerCombo	CorticalLayer	emmean	SE	df	lower.CL	upper.CL	.group		contrast	estimate	SE	df	t.ratio	p.value	significant p value
HUDpos_MAP2neg	4Ca	3.80655	12.9477	6	-51.8143	59.4274	a		HUDpos_MAP2neg 4 - HUDpos_MAP2neg 4A	6.53121	18.7981	34	0.34744	1	0.00208333
HUDpos_MAP2neg	4A	5.80655	12.9477	6	-49.8143	61.4274	a		HUDpos_MAP2neg 4 - HUDpos_MAP2neg 4B	3.33121	18.7981	34	0.17721	1
HUDpos_MAP2neg	4B	9.00655	12.9477	6	-46.6143	64.6274	a		HUDpos_MAP2neg 4 - HUDpos_MAP2neg 4Ca	8.53121	18.7981	34	0.453833	1
HUDpos_MAP2neg	4	12.3378	14.3695	6	-49.3907	74.0662	a		HUDpos_MAP2neg 4A - HUDpos_MAP2neg 4Ca	2	17.2619	34	0.115862	1
HUDpos_MAP2neg	4Cb	19.4065	12.9477	6	-36.2143	75.0274	ab		HUDpos_MAP2neg 4B - HUDpos_MAP2neg 4A	3.2	17.2619	34	0.18538	1
HUDpos_MAP2pos	4A	57.8065	12.9477	6	2.1857	113.427	abc		HUDpos_MAP2neg 4B - HUDpos_MAP2neg 4Ca	5.2	17.2619	34	0.301242	1
HUDpos_MAP2pos	4Ca	79.6065	12.9477	6	23.9857	135.227	bc		HUDpos_MAP2neg 4Cb - HUDpos_MAP2neg 4	7.06879	18.7981	34	0.376038	1
HUDpos_MAP2pos	4	89.9539	11.8065	6	39.2353	140.673	c		HUDpos_MAP2neg 4Cb - HUDpos_MAP2neg 4A	13.6	17.2619	34	0.787863	1
HUDpos_MAP2pos	4B	96.8065	12.9477	6	41.1857	152.427	c		HUDpos_MAP2neg 4Cb - HUDpos_MAP2neg 4B	10.4	17.2619	34	0.602483	1
HUDpos_MAP2pos	4Cb	263.407	12.9477	6	207.786	319.027	d		HUDpos_MAP2neg 4Cb - HUDpos_MAP2neg 4Ca	15.6	17.2619	34	0.903725	1
									HUDpos_MAP2pos 4 - HUDpos_MAP2pos 4A	32.1474	16.7536	34	1.91883	0.947608
									HUDpos_MAP2pos 4 - HUDpos_MAP2pos 4Ca	10.3474	16.7536	34	0.617622	1
Mixed effects regression summary (minimal p-values): including MarkerCombo*CorticalLayer									HUDpos_MAP2pos 4A - HUDpos_MAP2neg 4A	52	17.2619	34	3.01242	0.197096
	p.value								HUDpos_MAP2pos 4B - HUDpos_MAP2neg 4B	87.8	17.2619	34	5.08635	0.000597148
MarkerCombo only	0.000109613								HUDpos_MAP2pos 4B - HUDpos_MAP2pos 4	6.85262	16.7536	34	0.409024	1
CorticalLayer only	0.652832								HUDpos_MAP2pos 4B - HUDpos_MAP2pos 4A	39	17.2619	34	2.25931	0.750592
MarkerCombo*CorticalLayer	1.01371e-07								HUDpos_MAP2pos 4B - HUDpos_MAP2pos 4Ca	17.2	17.2619	34	0.996415	1
									HUDpos_MAP2pos 4Ca - HUDpos_MAP2neg 4Ca	75.8	17.2619	34	4.39118	0.00467635
									HUDpos_MAP2pos 4Ca - HUDpos_MAP2pos 4A	21.8	17.2619	34	1.2629	0.999982
Conditional and Marginal Rsq values									HUDpos_MAP2pos 4Cb - HUDpos_MAP2neg 4Cb	244	17.2619	34	14.1352	3.9968e-14
condR2	0.886199								HUDpos_MAP2pos 4Cb - HUDpos_MAP2pos 4	173.453	16.7536	34	10.3532	2.14229e-10
margR2	0.87177								HUDpos_MAP2pos 4Cb - HUDpos_MAP2pos 4A	205.6	17.2619	34	11.9106	4.98102e-12
									HUDpos_MAP2pos 4Cb - HUDpos_MAP2pos 4B	166.6	17.2619	34	9.65132	1.2923e-09
									HUDpos_MAP2pos 4Cb - HUDpos_MAP2pos 4Ca	183.8	17.2619	34	10.6477	1.02708e-10

## Sheet: S3C_MeanCount_NEUN-MAP2
Summary statistics by MarkerCombo, BrainArea & CorticalLayer										Šidák-adjusted post-hoc analyses
MarkerCombo	BrainArea	CorticalLayer	emmean	SE	df	lower.CL	upper.CL	.group		contrast	estimate	SE	df	t.ratio	p.value	significant pvalue
NEUNpos_MAP2neg	LPFC	5	-16.508	28.3753	3	-299.964	266.948	a		(NEUNpos_MAP2neg LPFC 2/3) - NEUNpos_MAP2neg LPFC 1	26.5	30.3582	37	0.87291	1	0.000595238
NEUNpos_MAP2neg	LPFC	1	-14.008	28.3753	3	-297.464	269.448	a		(NEUNpos_MAP2neg LPFC 2/3) - NEUNpos_MAP2neg LPFC 4	26	30.3582	37	0.85644	1
NEUNpos_MAP2neg	LPFC	4	-13.508	28.3753	3	-296.964	269.948	a		(NEUNpos_MAP2neg LPFC 2/3) - NEUNpos_MAP2neg LPFC 5	29	30.3582	37	0.95526	1
NEUNpos_MAP2neg	LPFC	6	-8.00802	28.3753	3	-291.464	275.448	a		(NEUNpos_MAP2neg LPFC 2/3) - NEUNpos_MAP2neg LPFC 6	20.5	30.3582	37	0.67527	1
NEUNpos_MAP2neg	LPFC	wm	1.49387	35.7418	3	-355.55	358.538	a		(NEUNpos_MAP2neg LPFC 2/3) - NEUNpos_MAP2neg LPFC wm	10.9981	37.6934	37	0.291778	1
NEUNpos_MAP2neg	LPFC	2/3	12.492	28.3753	3	-270.964	295.948	a		(NEUNpos_MAP2neg V1 2/3) - (NEUNpos_MAP2neg LPFC 2/3)	4.34465	28.7499	37	0.151119	1
NEUNpos_MAP2neg	V1	1	15.17	25.2513	3	-237.078	267.418	a		(NEUNpos_MAP2neg V1 2/3) - NEUNpos_MAP2neg V1 1	1.66667	24.7874	37	0.0672385	1
NEUNpos_MAP2neg	V1	5	15.5033	25.2513	3	-236.745	267.752	a		(NEUNpos_MAP2neg V1 2/3) - NEUNpos_MAP2neg V1 5	1.33333	24.7874	37	0.0537908	1
NEUNpos_MAP2neg	V1	6	16.17	25.2513	3	-236.078	268.418	a		(NEUNpos_MAP2neg V1 2/3) - NEUNpos_MAP2neg V1 6	0.666667	24.7874	37	0.0268954	1
NEUNpos_MAP2neg	V1	2/3	16.8366	25.2513	3	-235.412	269.085	a		(NEUNpos_MAP2pos LPFC 2/3) - (NEUNpos_MAP2neg LPFC 2/3)	285.587	27.9213	37	10.2283	6.82033e-10
NEUNpos_MAP2neg	V1	wm	16.8366	25.2513	3	-235.412	269.085	a		(NEUNpos_MAP2pos LPFC 2/3) - NEUNpos_MAP2pos LPFC 1	275.333	24.7874	37	11.1078	6.69531e-11
NEUNpos_MAP2neg	V1	4	19.17	25.2513	3	-233.078	271.418	a		(NEUNpos_MAP2pos LPFC 2/3) - NEUNpos_MAP2pos LPFC 4	229	24.7874	37	9.23857	1.04783e-08
NEUNpos_MAP2pos	LPFC	1	22.7454	25.2068	3	-229.059	274.55	a		(NEUNpos_MAP2pos LPFC 2/3) - NEUNpos_MAP2pos LPFC 5	120	24.7874	37	4.84117	0.0063333
NEUNpos_MAP2pos	LPFC	wm	31.873	28.2445	3	-250.276	314.022	a		(NEUNpos_MAP2pos LPFC 2/3) - NEUNpos_MAP2pos LPFC 6	96.3333	24.7874	37	3.88638	0.106215
NEUNpos_MAP2pos	V1	wm	32.17	25.2513	3	-220.078	284.418	a		(NEUNpos_MAP2pos LPFC 2/3) - NEUNpos_MAP2pos LPFC wm	266.206	28.009	37	9.5043	4.96951e-09
NEUNpos_MAP2pos	V1	1	35.17	25.2513	3	-217.078	287.418	a		(NEUNpos_MAP2pos V1 2/3) - (NEUNpos_MAP2neg V1 2/3)	571.667	24.7874	37	23.0628	0
NEUNpos_MAP2pos	LPFC	4	69.0787	25.2068	3	-182.726	320.883	ab		(NEUNpos_MAP2pos V1 2/3) - (NEUNpos_MAP2pos LPFC 2/3)	290.425	25.3418	37	11.4603	2.71489e-11
NEUNpos_MAP2pos	V1	5	163.503	25.2513	3	-88.745	415.752	bc		(NEUNpos_MAP2pos V1 2/3) - NEUNpos_MAP2pos V1 1	553.333	24.7874	37	22.3232	0
NEUNpos_MAP2pos	LPFC	5	178.079	25.2068	3	-73.7256	429.883	c		(NEUNpos_MAP2pos V1 2/3) - NEUNpos_MAP2pos V1 4	109.667	24.7874	37	4.42429	0.0224183
NEUNpos_MAP2pos	LPFC	6	201.745	25.2068	3	-50.059	453.55	cd		(NEUNpos_MAP2pos V1 2/3) - NEUNpos_MAP2pos V1 5	425	24.7874	37	17.1458	0
NEUNpos_MAP2pos	V1	6	254.503	25.2513	3	2.25502	506.752	cd		(NEUNpos_MAP2pos V1 2/3) - NEUNpos_MAP2pos V1 6	334	24.7874	37	13.4746	2.14495e-13
NEUNpos_MAP2pos	LPFC	2/3	298.079	25.2068	3	46.2744	549.883	d		(NEUNpos_MAP2pos V1 2/3) - NEUNpos_MAP2pos V1 wm	556.333	24.7874	37	22.4442	0
NEUNpos_MAP2pos	V1	4	478.837	25.2513	3	226.588	731.085	e		NEUNpos_MAP2neg LPFC 1 - NEUNpos_MAP2neg LPFC 5	2.5	30.3582	37	0.08235	1
NEUNpos_MAP2pos	V1	2/3	588.503	25.2513	3	336.255	840.752	f		NEUNpos_MAP2neg LPFC 4 - NEUNpos_MAP2neg LPFC 1	0.5	30.3582	37	0.01647	1
										NEUNpos_MAP2neg LPFC 4 - NEUNpos_MAP2neg LPFC 5	3	30.3582	37	0.09882	1
										NEUNpos_MAP2neg LPFC 6 - NEUNpos_MAP2neg LPFC 1	6	30.3582	37	0.19764	1
Mixed effects regression summary (minimal p-values): including MarkerCombo*BrainArea*CorticalLayer										NEUNpos_MAP2neg LPFC 6 - NEUNpos_MAP2neg LPFC 4	5.5	30.3582	37	0.18117	1
	p.value									NEUNpos_MAP2neg LPFC 6 - NEUNpos_MAP2neg LPFC 5	8.5	30.3582	37	0.27999	1
MarkerCombo only	0.196163									NEUNpos_MAP2neg LPFC wm - NEUNpos_MAP2neg LPFC 1	15.5019	37.6934	37	0.411262	1
BrainArea only	0.31675									NEUNpos_MAP2neg LPFC wm - NEUNpos_MAP2neg LPFC 4	15.0019	37.6934	37	0.397998	1
CorticalLayer only	0.388342									NEUNpos_MAP2neg LPFC wm - NEUNpos_MAP2neg LPFC 5	18.0019	37.6934	37	0.477587	1
MarkerCombo*BrainArea	0.656255									NEUNpos_MAP2neg LPFC wm - NEUNpos_MAP2neg LPFC 6	9.50189	37.6934	37	0.252083	1
MarkerCombo*CorticalLayer	2.11814e-07									NEUNpos_MAP2neg V1 1 - NEUNpos_MAP2neg LPFC 1	29.178	28.7499	37	1.01489	1
BrainArea*CorticalLayer	0.530221									NEUNpos_MAP2neg V1 4 - (NEUNpos_MAP2neg V1 2/3)	2.33333	24.7874	37	0.0941339	1
MarkerCombo*BrainArea*CorticalLayer	6.3698e-09									NEUNpos_MAP2neg V1 4 - NEUNpos_MAP2neg LPFC 4	32.678	28.7499	37	1.13663	1
										NEUNpos_MAP2neg V1 4 - NEUNpos_MAP2neg V1 1	4	24.7874	37	0.161372	1
										NEUNpos_MAP2neg V1 4 - NEUNpos_MAP2neg V1 5	3.66667	24.7874	37	0.147925	1
Conditional and Marginal Rsq values										NEUNpos_MAP2neg V1 4 - NEUNpos_MAP2neg V1 6	3	24.7874	37	0.121029	1
condR2	0.967634									NEUNpos_MAP2neg V1 4 - NEUNpos_MAP2neg V1 wm	2.33333	24.7874	37	0.0941339	1
margR2	0.931185									NEUNpos_MAP2neg V1 5 - NEUNpos_MAP2neg LPFC 5	32.0113	28.7499	37	1.11344	1
										NEUNpos_MAP2neg V1 5 - NEUNpos_MAP2neg V1 1	0.333333	24.7874	37	0.0134477	1
										NEUNpos_MAP2neg V1 6 - NEUNpos_MAP2neg LPFC 6	24.178	28.7499	37	0.840975	1
										NEUNpos_MAP2neg V1 6 - NEUNpos_MAP2neg V1 1	1	24.7874	37	0.0403431	1
										NEUNpos_MAP2neg V1 6 - NEUNpos_MAP2neg V1 5	0.666667	24.7874	37	0.0268954	1
										NEUNpos_MAP2neg V1 wm - (NEUNpos_MAP2neg V1 2/3)	1.3145e-13	24.7874	37	5.30312e-15	1
										NEUNpos_MAP2neg V1 wm - NEUNpos_MAP2neg LPFC wm	15.3428	35.5578	37	0.431488	1
										NEUNpos_MAP2neg V1 wm - NEUNpos_MAP2neg V1 1	1.66667	24.7874	37	0.0672385	1
										NEUNpos_MAP2neg V1 wm - NEUNpos_MAP2neg V1 5	1.33333	24.7874	37	0.0537908	1
										NEUNpos_MAP2neg V1 wm - NEUNpos_MAP2neg V1 6	0.666667	24.7874	37	0.0268954	1
										NEUNpos_MAP2pos LPFC 1 - NEUNpos_MAP2neg LPFC 1	36.7534	27.9213	37	1.31632	1
										NEUNpos_MAP2pos LPFC 4 - NEUNpos_MAP2neg LPFC 4	82.5867	27.9213	37	2.95783	0.773897
										NEUNpos_MAP2pos LPFC 4 - NEUNpos_MAP2pos LPFC 1	46.3333	24.7874	37	1.86923	1
										NEUNpos_MAP2pos LPFC 4 - NEUNpos_MAP2pos LPFC wm	37.2057	28.009	37	1.32835	1
										NEUNpos_MAP2pos LPFC 5 - NEUNpos_MAP2neg LPFC 5	194.587	27.9213	37	6.9691	8.60208e-06
										NEUNpos_MAP2pos LPFC 5 - NEUNpos_MAP2pos LPFC 1	155.333	24.7874	37	6.26663	7.55291e-05
										NEUNpos_MAP2pos LPFC 5 - NEUNpos_MAP2pos LPFC 4	109	24.7874	37	4.3974	0.0242928
										NEUNpos_MAP2pos LPFC 5 - NEUNpos_MAP2pos LPFC wm	146.206	28.009	37	5.21996	0.00196763
										NEUNpos_MAP2pos LPFC 5 - NEUNpos_MAP2pos V1 5	14.5754	25.3418	37	0.575154	1
										NEUNpos_MAP2pos LPFC 6 - NEUNpos_MAP2neg LPFC 6	209.753	27.9213	37	7.5123	1.64287e-06
										NEUNpos_MAP2pos LPFC 6 - NEUNpos_MAP2pos LPFC 1	179	24.7874	37	7.22141	3.97425e-06
										NEUNpos_MAP2pos LPFC 6 - NEUNpos_MAP2pos LPFC 4	132.667	24.7874	37	5.35218	0.00130497
										NEUNpos_MAP2pos LPFC 6 - NEUNpos_MAP2pos LPFC 5	23.6667	24.7874	37	0.954787	1
										NEUNpos_MAP2pos LPFC 6 - NEUNpos_MAP2pos LPFC wm	169.872	28.009	37	6.06493	0.000141531
										NEUNpos_MAP2pos LPFC wm - NEUNpos_MAP2neg LPFC wm	30.3792	37.4979	37	0.810157	1
										NEUNpos_MAP2pos LPFC wm - NEUNpos_MAP2pos LPFC 1	9.12765	28.009	37	0.325883	1
										NEUNpos_MAP2pos V1 1 - NEUNpos_MAP2neg V1 1	20	24.7874	37	0.806862	1
										NEUNpos_MAP2pos V1 1 - NEUNpos_MAP2pos LPFC 1	12.4246	25.3418	37	0.490281	1
										NEUNpos_MAP2pos V1 1 - NEUNpos_MAP2pos V1 wm	3	24.7874	37	0.121029	1
										NEUNpos_MAP2pos V1 4 - NEUNpos_MAP2neg V1 4	459.667	24.7874	37	18.5444	0
										NEUNpos_MAP2pos V1 4 - NEUNpos_MAP2pos LPFC 4	409.758	25.3418	37	16.1693	0
										NEUNpos_MAP2pos V1 4 - NEUNpos_MAP2pos V1 1	443.667	24.7874	37	17.8989	0
										NEUNpos_MAP2pos V1 4 - NEUNpos_MAP2pos V1 5	315.333	24.7874	37	12.7215	1.22569e-12
										NEUNpos_MAP2pos V1 4 - NEUNpos_MAP2pos V1 6	224.333	24.7874	37	9.0503	1.78726e-08
										NEUNpos_MAP2pos V1 4 - NEUNpos_MAP2pos V1 wm	446.667	24.7874	37	18.0199	0
										NEUNpos_MAP2pos V1 5 - NEUNpos_MAP2neg V1 5	148	24.7874	37	5.97078	0.000189804
										NEUNpos_MAP2pos V1 5 - NEUNpos_MAP2pos V1 1	128.333	24.7874	37	5.17736	0.00224542
										NEUNpos_MAP2pos V1 5 - NEUNpos_MAP2pos V1 wm	131.333	24.7874	37	5.29839	0.00154242
										NEUNpos_MAP2pos V1 6 - NEUNpos_MAP2neg V1 6	238.333	24.7874	37	9.6151	3.6508e-09
										NEUNpos_MAP2pos V1 6 - NEUNpos_MAP2pos LPFC 6	52.7579	25.3418	37	2.08186	0.999996
										NEUNpos_MAP2pos V1 6 - NEUNpos_MAP2pos V1 1	219.333	24.7874	37	8.84859	3.18271e-08
										NEUNpos_MAP2pos V1 6 - NEUNpos_MAP2pos V1 5	91	24.7874	37	3.67122	0.188724
										NEUNpos_MAP2pos V1 6 - NEUNpos_MAP2pos V1 wm	222.333	24.7874	37	8.96961	2.24992e-08
										NEUNpos_MAP2pos V1 wm - NEUNpos_MAP2neg V1 wm	15.3333	24.7874	37	0.618594	1
										NEUNpos_MAP2pos V1 wm - NEUNpos_MAP2pos LPFC wm	0.296933	27.9288	37	0.0106318	1

## Sheet: S3C_MeanCount_NEUN-MAP2_L4
Summary statistics by MarkerCombo & CorticalLayer									Šidák-adjusted post-hoc analyses
MarkerCombo	CorticalLayer	emmean	SE	df	lower.CL	upper.CL	.group		contrast	estimate	SE	df	t.ratio	p.value	significant p value
NEUNpos_MAP2neg	4Ca	1.11244	9.02095	3	-65.5886	67.8134	a		NEUNpos_MAP2neg 4 - NEUNpos_MAP2neg 4A	4.62948	13.9154	16	0.332687	1	0.00208333
NEUNpos_MAP2neg	4A	1.44577	9.02095	3	-65.2552	68.1468	a		NEUNpos_MAP2neg 4 - NEUNpos_MAP2neg 4B	4.62948	13.9154	16	0.332687	1
NEUNpos_MAP2neg	4B	1.44577	9.02095	3	-65.2552	68.1468	a		NEUNpos_MAP2neg 4 - NEUNpos_MAP2neg 4Ca	4.96281	13.9154	16	0.356641	1
NEUNpos_MAP2neg	4Cb	3.11244	9.02095	3	-63.5886	69.8134	a		NEUNpos_MAP2neg 4 - NEUNpos_MAP2neg 4Cb	2.96281	13.9154	16	0.212916	1
NEUNpos_MAP2neg	4	6.07525	10.9751	3	-75.0748	87.2253	a		NEUNpos_MAP2neg 4A - NEUNpos_MAP2neg 4Ca	0.333333	12.1523	16	0.0274297	1
NEUNpos_MAP2pos	4A	47.4458	9.02095	3	-19.2552	114.147	ab		NEUNpos_MAP2neg 4B - NEUNpos_MAP2neg 4A	1.42109e-14	12.1523	16	1.1694e-15	1
NEUNpos_MAP2pos	4Ca	64.4458	9.02095	3	-2.25522	131.147	b		NEUNpos_MAP2neg 4B - NEUNpos_MAP2neg 4Ca	0.333333	12.1523	16	0.0274297	1
NEUNpos_MAP2pos	4	75.1529	8.99153	3	8.66949	141.636	b		NEUNpos_MAP2neg 4Cb - NEUNpos_MAP2neg 4A	1.66667	12.1523	16	0.137148	1
NEUNpos_MAP2pos	4B	75.4458	9.02095	3	8.74478	142.147	b		NEUNpos_MAP2neg 4Cb - NEUNpos_MAP2neg 4B	1.66667	12.1523	16	0.137148	1
NEUNpos_MAP2pos	4Cb	279.446	9.02095	3	212.745	346.147	c		NEUNpos_MAP2neg 4Cb - NEUNpos_MAP2neg 4Ca	2	12.1523	16	0.164578	1
									NEUNpos_MAP2pos 4 - NEUNpos_MAP2pos 4A	27.7072	12.3178	16	2.24936	0.832453
									NEUNpos_MAP2pos 4 - NEUNpos_MAP2pos 4Ca	10.7072	12.3178	16	0.869244	1
Mixed effects regression summary (minimal p-values): including MarkerCombo*CorticalLayer									NEUNpos_MAP2pos 4A - NEUNpos_MAP2neg 4A	46	12.1523	16	3.78529	0.0704575
	p.value								NEUNpos_MAP2pos 4B - NEUNpos_MAP2neg 4B	74	12.1523	16	6.08939	0.000704077
MarkerCombo only	0.000117764								NEUNpos_MAP2pos 4B - NEUNpos_MAP2pos 4	0.292823	12.3178	16	0.0237723	1
CorticalLayer only	0.72602								NEUNpos_MAP2pos 4B - NEUNpos_MAP2pos 4A	28	12.1523	16	2.30409	0.798406
MarkerCombo*CorticalLayer	4.70664e-09								NEUNpos_MAP2pos 4B - NEUNpos_MAP2pos 4Ca	11	12.1523	16	0.905179	1
									NEUNpos_MAP2pos 4Ca - NEUNpos_MAP2neg 4Ca	63.3333	12.1523	16	5.21164	0.00384573
									NEUNpos_MAP2pos 4Ca - NEUNpos_MAP2pos 4A	17	12.1523	16	1.39891	0.999874
Conditional and Marginal Rsq values									NEUNpos_MAP2pos 4Cb - NEUNpos_MAP2neg 4Cb	276.333	12.1523	16	22.7392	5.90028e-12
condR2	0.968736								NEUNpos_MAP2pos 4Cb - NEUNpos_MAP2pos 4	204.293	12.3178	16	16.5852	7.55441e-10
margR2	0.96574								NEUNpos_MAP2pos 4Cb - NEUNpos_MAP2pos 4A	232	12.1523	16	19.091	8.81045e-11
									NEUNpos_MAP2pos 4Cb - NEUNpos_MAP2pos 4B	204	12.1523	16	16.787	6.28757e-10
									NEUNpos_MAP2pos 4Cb - NEUNpos_MAP2pos 4Ca	215	12.1523	16	17.6921	2.82604e-10

## Sheet: S3D(left)_MeanMAP2inHUDpos
Summary statistics by BrainArea & Layer									Šidák-adjusted post-hoc analyses
BrainArea	Layer	emmean	SE	df	lower.CL	upper.CL	.group		contrast	estimate	SE	df	t.ratio	p.value	significant pvalue
V1	4	0.182627	0.0267201	6	0.0633524	0.301902	a		(LPFC 2/3) - (V1 2/3)	0.163624	0.0107657	12979	15.1987	0	0.00138889
LPFC	4	0.254763	0.0296116	6	0.122581	0.386945	b		(LPFC 2/3) - LPFC 4	0.370875	0.0165043	12979	22.4715	0
LPFC	wm	0.319603	0.0464808	6	0.112119	0.527087	bcd		(LPFC 2/3) - LPFC 5	0.209327	0.0125116	12979	16.7307	0
V1	5	0.339787	0.0280848	6	0.21442	0.465154	c		(LPFC 2/3) - LPFC 6	0.127867	0.0127768	12979	10.0078	0
LPFC	5	0.416312	0.0275693	6	0.293246	0.539378	d		(LPFC 2/3) - LPFC wm	0.306036	0.0395453	12979	7.73886	7.10765e-13
V1	wm	0.460625	0.0427976	6	0.269582	0.651667	de		(V1 2/3) - V1 4	0.279387	0.00922776	12979	30.2768	0
V1	2/3	0.462014	0.0265578	6	0.343464	0.580565	e		(V1 2/3) - V1 5	0.122227	0.0126384	12979	9.67112	0
LPFC	6	0.497772	0.0277108	6	0.374074	0.621469	e		(V1 2/3) - V1 wm	0.00138974	0.0346905	12979	0.0400612	1
LPFC	2/3	0.625639	0.0268807	6	0.505647	0.74563	f		LPFC 1 - (LPFC 2/3)	0.101291	0.0340369	12979	2.97592	0.175872
V1	6	0.644271	0.0273562	6	0.522157	0.766385	f		LPFC 1 - LPFC 4	0.472167	0.0362069	12979	13.0408	0
LPFC	1	0.72693	0.0420315	6	0.539307	0.914553	f		LPFC 1 - LPFC 5	0.310618	0.0345764	12979	8.98354	0
V1	1	0.75888	0.0505982	6	0.533016	0.984743	f		LPFC 1 - LPFC 6	0.229158	0.034523	12979	6.63784	2.18444e-09
									LPFC 1 - LPFC wm	0.407327	0.0511891	12979	7.9573	1.24567e-13
									LPFC 4 - V1 4	0.0721358	0.0167716	12979	4.30107	0.0011294
Mixed effects regression summary (minimal p-values): including BrainArea*Layer									LPFC 5 - LPFC 4	0.161549	0.0176042	12979	9.17671	0
	p.value								LPFC 5 - LPFC wm	0.0967087	0.0400227	12979	2.41635	0.647888
BrainArea only	0.561541								LPFC 5 - V1 5	0.0765245	0.0154667	12979	4.94769	5.01845e-05
Layer only	1.25385e-38								LPFC 6 - LPFC 4	0.243008	0.0177934	12979	13.6572	0
BrainArea*Layer	0.000439469								LPFC 6 - LPFC 5	0.0814599	0.0141406	12979	5.76071	5.65375e-07
									LPFC 6 - LPFC wm	0.178169	0.0401748	12979	4.43483	0.00061296
									LPFC wm - LPFC 4	0.0648398	0.0414566	12979	1.56404	0.999745
Conditional and Marginal Rsq values									V1 1 - (V1 2/3)	0.296865	0.043961	12979	6.75292	9.97049e-10
condR2	0.214738								V1 1 - LPFC 1	0.0319498	0.0550318	12979	0.580569	1
margR2	0.177873								V1 1 - V1 4	0.576252	0.0440447	12979	13.0834	0
									V1 1 - V1 5	0.419092	0.0448969	12979	9.33456	0
									V1 1 - V1 6	0.114609	0.0444473	12979	2.57853	0.482559
									V1 1 - V1 wm	0.298255	0.0553058	12979	5.39283	4.65769e-06
									V1 5 - V1 4	0.15716	0.0129728	12979	12.1146	0
									V1 6 - (V1 2/3)	0.182257	0.0109226	12979	16.6861	0
									V1 6 - LPFC 6	0.146499	0.0144646	12979	10.1281	0
									V1 6 - V1 4	0.461644	0.0113216	12979	40.7755	0
									V1 6 - V1 5	0.304484	0.0142386	12979	21.3844	0
									V1 6 - V1 wm	0.183646	0.0353066	12979	5.20148	1.32473e-05
									V1 wm - LPFC wm	0.141022	0.05161	12979	2.73245	0.340837
									V1 wm - V1 4	0.277997	0.0348149	12979	7.98501	1.02585e-13
									V1 wm - V1 5	0.120837	0.0358512	12979	3.37053	0.0484653

[truncated: 1 more sheets: S3D(right)_MeanMAP2inNEUNpos]
