# Supplementary material for: Proteomic features of gray matter layers and superficial white matter of the rhesus monkey neocortex: comparison of prefrontal area 46 and occipital area 17
Source: Brain Struct Funct. 2024 Jun 28;229(7):1495–525. doi: 10.1007/s00429-024-02819-y (PMC11374833; doi:10.1007/s00429-024-02819-y)
Supplement: Supplementary file 7 — Supplementary file7 (XLSX 505 KB) [file 429_2024_2819_MOESM7_ESM.xlsx]

## Sheet: 5B_OverallProp
Summary statistics by BrainArea & MarkerCombo									Šidák-adjusted post-hoc analyses
BrainArea	MarkerCombo	emmean	SE	df	lower.CL	upper.CL	.group		contrast	estimate	SE	df	t.ratio	p.value	significant pvalue
LPFC	GAD67posGAD65pos	44.1857	58.9791	6	-197.351	285.722	a		LPFC GAD65negGAD67neg - LPFC GAD65posGAD67neg	611.333	80.5771	26	7.58694	1.31878e-06	0.003125
LPFC	GAD65posGAD67neg	58.5191	58.9791	6	-183.017	300.055	a		LPFC GAD65negGAD67neg - LPFC GAD67posGAD65neg	608.167	80.5771	26	7.54764	1.44924e-06
V1	GAD65posGAD67neg	61.1306	72.0921	6	-234.107	356.369	a		LPFC GAD65negGAD67neg - LPFC GAD67posGAD65pos	625.667	80.5771	26	7.76482	8.62642e-07
LPFC	GAD67posGAD65neg	61.6857	58.9791	6	-179.851	303.222	a		LPFC GAD65posGAD67neg - LPFC GAD67posGAD65pos	14.3333	80.5771	26	0.177884	1
V1	GAD67posGAD65pos	63.1306	72.0921	6	-232.107	358.369	a		LPFC GAD67posGAD65neg - LPFC GAD65posGAD67neg	3.16667	80.5771	26	0.0392999	1
V1	GAD67posGAD65neg	90.8806	72.0921	6	-204.357	386.119	a		LPFC GAD67posGAD65neg - LPFC GAD67posGAD65pos	17.5	80.5771	26	0.217183	1
LPFC	GAD65negGAD67neg	669.852	58.9791	6	428.316	911.389	b		V1 GAD65negGAD67neg - LPFC GAD65negGAD67neg	792.278	91.1861	26	8.68859	1.01759e-07
V1	GAD65negGAD67neg	1462.13	72.0921	6	1166.89	1757.37	c		V1 GAD65negGAD67neg - V1 GAD65posGAD67neg	1401	98.6863	26	14.1965	2.59881e-12
									V1 GAD65negGAD67neg - V1 GAD67posGAD65neg	1371.25	98.6863	26	13.895	4.26503e-12
									V1 GAD65negGAD67neg - V1 GAD67posGAD65pos	1399	98.6863	26	14.1762	2.68585e-12
Mixed effects regression summary (minimal p-values): including BrainArea*MarkerCombo									V1 GAD65posGAD67neg - LPFC GAD65posGAD67neg	2.61156	91.1861	26	0.0286398	1
	p.value								V1 GAD67posGAD65neg - LPFC GAD67posGAD65neg	29.1949	91.1861	26	0.320168	1
BrainArea only	3.63424e-09								V1 GAD67posGAD65neg - V1 GAD65posGAD67neg	29.75	98.6863	26	0.30146	1
MarkerCombo only	3.08086e-08								V1 GAD67posGAD65neg - V1 GAD67posGAD65pos	27.75	98.6863	26	0.281194	1
BrainArea*MarkerCombo	1.47975e-06								V1 GAD67posGAD65pos - LPFC GAD67posGAD65pos	18.9449	91.1861	26	0.207761	1
									V1 GAD67posGAD65pos - V1 GAD65posGAD67neg	2	98.6863	26	0.0202662	1
Conditional and Marginal Rsq values
condR2	0.912868
margR2	0.906829

## Sheet: 5C_MeanCount_ByBA
Summary statistics by GAD6567_type, BrainArea & PVCB_type										Šidák-adjusted post-hoc analyses
GAD6567_type	BrainArea	PVCB_type	emmean	SE	df	lower.CL	upper.CL	.group		contrast	estimate	SE	df	t.ratio	p.value	significant pvalue
GAD65posGAD67neg	LPFC	PVposCBpos	-3.88586e-07	3.86399	6	-19.8629	19.8629	a		GAD65posGAD67neg LPFC PVnegCBneg - GAD65posGAD67neg LPFC PVnegCBpos	61	5.46451	90	11.1629	0	0.000694444
GAD65posGAD67neg	LPFC	PVnegCBpos	-3.88586e-07	3.86399	6	-19.8629	19.8629	a		GAD65posGAD67neg LPFC PVnegCBneg - GAD65posGAD67neg LPFC PVposCBneg	60.8333	5.46451	90	11.1324	0
GAD65posGAD67neg	V1	PVposCBneg	1.05978e-06	4.7324	6	-24.327	24.327	a		GAD65posGAD67neg LPFC PVnegCBneg - GAD65posGAD67neg LPFC PVposCBpos	61	5.46451	90	11.1629	0
GAD65posGAD67neg	V1	PVposCBpos	1.05978e-06	4.7324	6	-24.327	24.327	a		GAD65posGAD67neg LPFC PVnegCBneg - GAD65posGAD67neg V1 PVnegCBneg	7	6.1095	90	1.14576	1
GAD65posGAD67neg	LPFC	PVposCBneg	0.166666	3.86399	6	-19.6962	20.0296	a		GAD65posGAD67neg LPFC PVnegCBneg - GAD67posGAD65neg LPFC PVnegCBneg	13.6667	5.46451	90	2.50099	0.980661
GAD67posGAD65neg	LPFC	PVposCBpos	0.333333	3.86399	6	-19.5296	20.1962	a		GAD65posGAD67neg LPFC PVnegCBneg - GAD67posGAD65pos LPFC PVnegCBneg	23.1667	5.46451	90	4.23948	0.014833
GAD67posGAD65pos	V1	PVnegCBpos	0.500001	4.7324	6	-23.827	24.827	a		GAD65posGAD67neg LPFC PVnegCBpos - GAD65posGAD67neg LPFC PVposCBpos	7.10543e-15	5.46451	90	1.30029e-15	1
GAD65posGAD67neg	V1	PVnegCBpos	0.500001	4.7324	6	-23.827	24.827	a		GAD65posGAD67neg LPFC PVposCBneg - GAD65posGAD67neg LPFC PVnegCBpos	0.166667	5.46451	90	0.0304999	1
GAD67posGAD65pos	LPFC	PVnegCBpos	0.833333	3.86399	6	-19.0296	20.6962	a		GAD65posGAD67neg LPFC PVposCBneg - GAD65posGAD67neg LPFC PVposCBpos	0.166667	5.46451	90	0.0304999	1
GAD67posGAD65pos	LPFC	PVposCBpos	1.33333	3.86399	6	-18.5296	21.1962	a		GAD65posGAD67neg LPFC PVposCBneg - GAD65posGAD67neg V1 PVposCBneg	0.166665	6.1095	90	0.0272797	1
GAD67posGAD65pos	V1	PVposCBpos	1.75	4.7324	6	-22.577	26.077	a		GAD65posGAD67neg V1 PVnegCBneg - GAD65posGAD67neg V1 PVnegCBpos	53.5	6.69263	90	7.99387	1.15849e-09
GAD67posGAD65pos	V1	PVposCBneg	3.25	4.7324	6	-21.077	27.577	a		GAD65posGAD67neg V1 PVnegCBneg - GAD65posGAD67neg V1 PVposCBneg	54	6.69263	90	8.06858	8.12569e-10
GAD67posGAD65neg	V1	PVposCBpos	5	4.7324	6	-19.327	29.327	a		GAD65posGAD67neg V1 PVnegCBneg - GAD65posGAD67neg V1 PVposCBpos	54	6.69263	90	8.06858	8.12569e-10
GAD67posGAD65neg	V1	PVnegCBpos	5	4.7324	6	-19.327	29.327	a		GAD65posGAD67neg V1 PVnegCBneg - GAD67posGAD65pos V1 PVnegCBneg	3	6.69263	90	0.448255	1
GAD67posGAD65neg	LPFC	PVnegCBpos	6	3.86399	6	-13.8629	25.8629	a		GAD65posGAD67neg V1 PVnegCBpos - GAD65posGAD67neg LPFC PVnegCBpos	0.500001	6.1095	90	0.08184	1
GAD67posGAD65pos	LPFC	PVposCBneg	6.83333	3.86399	6	-13.0296	26.6962	a		GAD65posGAD67neg V1 PVnegCBpos - GAD65posGAD67neg V1 PVposCBneg	0.5	6.69263	90	0.0747091	1
GAD67posGAD65neg	LPFC	PVposCBneg	10.6667	3.86399	6	-9.19623	30.5296	a		GAD65posGAD67neg V1 PVnegCBpos - GAD65posGAD67neg V1 PVposCBpos	0.5	6.69263	90	0.0747091	1
GAD67posGAD65neg	V1	PVposCBneg	17.5	4.7324	6	-6.82698	41.827	ab		GAD65posGAD67neg V1 PVnegCBpos - GAD67posGAD65pos V1 PVnegCBpos	2.84217e-14	6.69263	90	4.24672e-15	1
GAD67posGAD65pos	LPFC	PVnegCBneg	37.8333	3.86399	6	17.9704	57.6962	bc		GAD65posGAD67neg V1 PVposCBpos - GAD65posGAD67neg LPFC PVposCBpos	1.44836e-06	6.1095	90	2.37067e-07	1
GAD67posGAD65neg	LPFC	PVnegCBneg	47.3333	3.86399	6	27.4704	67.1962	cd		GAD65posGAD67neg V1 PVposCBpos - GAD65posGAD67neg V1 PVposCBneg	2.84217e-14	6.69263	90	4.24672e-15	1
GAD67posGAD65pos	V1	PVnegCBneg	51	4.7324	6	26.673	75.327	cd		GAD67posGAD65neg LPFC PVnegCBneg - GAD67posGAD65neg LPFC PVnegCBpos	41.3333	5.46451	90	7.56397	8.82807e-09
GAD65posGAD67neg	V1	PVnegCBneg	54	4.7324	6	29.673	78.327	cd		GAD67posGAD65neg LPFC PVnegCBneg - GAD67posGAD65neg LPFC PVposCBneg	36.6667	5.46451	90	6.70997	4.63968e-07
GAD67posGAD65neg	V1	PVnegCBneg	56.75	4.7324	6	32.423	81.077	cd		GAD67posGAD65neg LPFC PVnegCBneg - GAD67posGAD65neg LPFC PVposCBpos	47	5.46451	90	8.60096	6.41953e-11
GAD65posGAD67neg	LPFC	PVnegCBneg	61	3.86399	6	41.1371	80.8629	d		GAD67posGAD65neg LPFC PVnegCBneg - GAD67posGAD65pos LPFC PVnegCBneg	9.5	5.46451	90	1.73849	1
										GAD67posGAD65neg LPFC PVnegCBpos - GAD65posGAD67neg LPFC PVnegCBpos	6	5.46451	90	1.098	1
										GAD67posGAD65neg LPFC PVnegCBpos - GAD67posGAD65neg LPFC PVposCBpos	5.66667	5.46451	90	1.037	1
Mixed effects regression summary (minimal p-values): including GAD6567_type*BrainArea*PVCB_type										GAD67posGAD65neg LPFC PVnegCBpos - GAD67posGAD65neg V1 PVnegCBpos	0.999999	6.1095	90	0.163679	1
	p.value									GAD67posGAD65neg LPFC PVnegCBpos - GAD67posGAD65pos LPFC PVnegCBpos	5.16667	5.46451	90	0.945496	1
GAD6567_type only	5.41439e-05									GAD67posGAD65neg LPFC PVposCBneg - GAD65posGAD67neg LPFC PVposCBneg	10.5	5.46451	90	1.92149	1
BrainArea only	0.254934									GAD67posGAD65neg LPFC PVposCBneg - GAD67posGAD65neg LPFC PVnegCBpos	4.66667	5.46451	90	0.853996	1
PVCB_type only	1.13461e-18									GAD67posGAD65neg LPFC PVposCBneg - GAD67posGAD65neg LPFC PVposCBpos	10.3333	5.46451	90	1.89099	1
GAD6567_type*BrainArea	0.0218187									GAD67posGAD65neg LPFC PVposCBneg - GAD67posGAD65pos LPFC PVposCBneg	3.83333	5.46451	90	0.701497	1
GAD6567_type*PVCB_type	0.000212759									GAD67posGAD65neg LPFC PVposCBpos - GAD65posGAD67neg LPFC PVposCBpos	0.333333	5.46451	90	0.0609997	1
BrainArea*PVCB_type	0.38768									GAD67posGAD65neg V1 PVnegCBneg - GAD65posGAD67neg V1 PVnegCBneg	2.75	6.69263	90	0.4109	1
GAD6567_type*BrainArea*PVCB_type	0.0567494									GAD67posGAD65neg V1 PVnegCBneg - GAD67posGAD65neg LPFC PVnegCBneg	9.41667	6.1095	90	1.54131	1
										GAD67posGAD65neg V1 PVnegCBneg - GAD67posGAD65neg V1 PVnegCBpos	51.75	6.69263	90	7.73239	3.99307e-09
										GAD67posGAD65neg V1 PVnegCBneg - GAD67posGAD65neg V1 PVposCBneg	39.25	6.69263	90	5.86466	2.02756e-05
Conditional and Marginal Rsq values										GAD67posGAD65neg V1 PVnegCBneg - GAD67posGAD65neg V1 PVposCBpos	51.75	6.69263	90	7.73239	3.99307e-09
condR2	0.836477									GAD67posGAD65neg V1 PVnegCBneg - GAD67posGAD65pos V1 PVnegCBneg	5.75	6.69263	90	0.859155	1
margR2	0.836477									GAD67posGAD65neg V1 PVnegCBpos - GAD65posGAD67neg V1 PVnegCBpos	4.5	6.69263	90	0.672382	1
										GAD67posGAD65neg V1 PVnegCBpos - GAD67posGAD65neg V1 PVposCBpos	3.4639e-14	6.69263	90	5.17569e-15	1
										GAD67posGAD65neg V1 PVnegCBpos - GAD67posGAD65pos V1 PVnegCBpos	4.5	6.69263	90	0.672382	1
										GAD67posGAD65neg V1 PVposCBneg - GAD65posGAD67neg V1 PVposCBneg	17.5	6.69263	90	2.61482	0.945195
										GAD67posGAD65neg V1 PVposCBneg - GAD67posGAD65neg LPFC PVposCBneg	6.83333	6.1095	90	1.11848	1
										GAD67posGAD65neg V1 PVposCBneg - GAD67posGAD65neg V1 PVnegCBpos	12.5	6.69263	90	1.86773	1
										GAD67posGAD65neg V1 PVposCBneg - GAD67posGAD65neg V1 PVposCBpos	12.5	6.69263	90	1.86773	1
										GAD67posGAD65neg V1 PVposCBneg - GAD67posGAD65pos V1 PVposCBneg	14.25	6.69263	90	2.12921	0.999959
										GAD67posGAD65neg V1 PVposCBpos - GAD65posGAD67neg V1 PVposCBpos	5	6.69263	90	0.747091	1
										GAD67posGAD65neg V1 PVposCBpos - GAD67posGAD65neg LPFC PVposCBpos	4.66667	6.1095	90	0.763838	1
										GAD67posGAD65neg V1 PVposCBpos - GAD67posGAD65pos V1 PVposCBpos	3.25	6.69263	90	0.485609	1
										GAD67posGAD65pos LPFC PVnegCBneg - GAD67posGAD65pos LPFC PVnegCBpos	37	5.46451	90	6.77097	3.51048e-07
										GAD67posGAD65pos LPFC PVnegCBneg - GAD67posGAD65pos LPFC PVposCBneg	31	5.46451	90	5.67297	4.6489e-05
										GAD67posGAD65pos LPFC PVnegCBneg - GAD67posGAD65pos LPFC PVposCBpos	36.5	5.46451	90	6.67947	5.33246e-07
										GAD67posGAD65pos LPFC PVnegCBpos - GAD65posGAD67neg LPFC PVnegCBpos	0.833333	5.46451	90	0.152499	1
										GAD67posGAD65pos LPFC PVnegCBpos - GAD67posGAD65pos V1 PVnegCBpos	0.333332	6.1095	90	0.0545596	1
										GAD67posGAD65pos LPFC PVposCBneg - GAD65posGAD67neg LPFC PVposCBneg	6.66667	5.46451	90	1.21999	1
										GAD67posGAD65pos LPFC PVposCBneg - GAD67posGAD65pos LPFC PVnegCBpos	6	5.46451	90	1.098	1
										GAD67posGAD65pos LPFC PVposCBneg - GAD67posGAD65pos LPFC PVposCBpos	5.5	5.46451	90	1.0065	1
										GAD67posGAD65pos LPFC PVposCBneg - GAD67posGAD65pos V1 PVposCBneg	3.58333	6.1095	90	0.586518	1
										GAD67posGAD65pos LPFC PVposCBpos - GAD65posGAD67neg LPFC PVposCBpos	1.33333	5.46451	90	0.243999	1
										GAD67posGAD65pos LPFC PVposCBpos - GAD67posGAD65neg LPFC PVposCBpos	1	5.46451	90	0.182999	1
										GAD67posGAD65pos LPFC PVposCBpos - GAD67posGAD65pos LPFC PVnegCBpos	0.5	5.46451	90	0.0914996	1
										GAD67posGAD65pos V1 PVnegCBneg - GAD67posGAD65pos LPFC PVnegCBneg	13.1667	6.1095	90	2.15511	0.999925
										GAD67posGAD65pos V1 PVnegCBneg - GAD67posGAD65pos V1 PVnegCBpos	50.5	6.69263	90	7.54562	9.62308e-09
										GAD67posGAD65pos V1 PVnegCBneg - GAD67posGAD65pos V1 PVposCBneg	47.75	6.69263	90	7.13472	6.56075e-08
										GAD67posGAD65pos V1 PVnegCBneg - GAD67posGAD65pos V1 PVposCBpos	49.25	6.69263	90	7.35885	2.30938e-08
										GAD67posGAD65pos V1 PVposCBneg - GAD65posGAD67neg V1 PVposCBneg	3.25	6.69263	90	0.485609	1
										GAD67posGAD65pos V1 PVposCBneg - GAD67posGAD65pos V1 PVnegCBpos	2.75	6.69263	90	0.4109	1
										GAD67posGAD65pos V1 PVposCBneg - GAD67posGAD65pos V1 PVposCBpos	1.5	6.69263	90	0.224127	1
										GAD67posGAD65pos V1 PVposCBpos - GAD65posGAD67neg V1 PVposCBpos	1.75	6.69263	90	0.261482	1
										GAD67posGAD65pos V1 PVposCBpos - GAD67posGAD65pos LPFC PVposCBpos	0.416668	6.1095	90	0.0682	1
										GAD67posGAD65pos V1 PVposCBpos - GAD67posGAD65pos V1 PVnegCBpos	1.25	6.69263	90	0.186773	1

## Sheet: (NotShown)_GADnegPVCBcoloc
Summary statistics by MarkerCombo & BrainArea									Šidák-adjusted post-hoc analyses
MarkerCombo	BrainArea	emmean	SE	df	lower.CL	upper.CL	.group		contrast	estimate	SE	df	t.ratio	p.value	significant pvalue
GADneg_PVposCBpos	LPFC	-2.42475	55.5524	6	-229.928	225.078	a		GADneg_PVposCBneg LPFC - GADneg_PVposCBpos LPFC	2.66667	75.6148	26	0.0352664	1	0.003125
GADneg_PVposCBneg	LPFC	0.241915	55.5524	6	-227.261	227.745	a		GADneg_PVnegCBpos LPFC - GADneg_PVposCBpos LPFC	8.83333	75.6148	26	0.11682	1
GADneg_PVnegCBpos	LPFC	6.40858	55.5524	6	-221.094	233.911	a		GADneg_PVnegCBpos LPFC - GADneg_PVposCBneg LPFC	6.16667	75.6148	26	0.0815537	1
GADneg_PVposCBpos	V1	6.50145	67.8763	6	-271.472	284.474	a		GADneg_PVposCBpos V1 - GADneg_PVposCBpos LPFC	8.92621	85.6663	26	0.104197	1
GADneg_PVposCBneg	V1	13.5015	67.8763	6	-264.472	291.474	a		GADneg_PVposCBneg V1 - GADneg_PVposCBneg LPFC	13.2595	85.6663	26	0.154781	1
GADneg_PVnegCBpos	V1	30.7515	67.8763	6	-247.222	308.724	a		GADneg_PVposCBneg V1 - GADneg_PVposCBpos V1	7	92.6089	26	0.0755867	1
GADneg_PVnegCBneg	LPFC	658.575	55.5524	6	431.072	886.078	b		GADneg_PVnegCBpos V1 - GADneg_PVnegCBpos LPFC	24.3429	85.6663	26	0.284159	1
GADneg_PVnegCBneg	V1	1428.75	67.8763	6	1150.78	1706.72	c		GADneg_PVnegCBpos V1 - GADneg_PVposCBpos V1	24.25	92.6089	26	0.261854	1
									GADneg_PVnegCBpos V1 - GADneg_PVposCBneg V1	17.25	92.6089	26	0.186267	1
									GADneg_PVnegCBneg LPFC - GADneg_PVposCBpos LPFC	661	75.6148	26	8.74167	9.03064e-08
Mixed effects regression summary (minimal p-values): including MarkerCombo*BrainArea									GADneg_PVnegCBneg LPFC - GADneg_PVposCBneg LPFC	658.333	75.6148	26	8.7064	9.7757e-08
	p.value								GADneg_PVnegCBneg LPFC - GADneg_PVnegCBpos LPFC	652.167	75.6148	26	8.62485	1.17501e-07
MarkerCombo only	3.22523e-09								GADneg_PVnegCBneg V1 - GADneg_PVposCBpos V1	1422.25	92.6089	26	15.3576	4.16556e-13
BrainArea only	1.85241e-09								GADneg_PVnegCBneg V1 - GADneg_PVposCBneg V1	1415.25	92.6089	26	15.282	4.66294e-13
MarkerCombo*BrainArea	9.61281e-07								GADneg_PVnegCBneg V1 - GADneg_PVnegCBpos V1	1398	92.6089	26	15.0957	6.21725e-13
									GADneg_PVnegCBneg V1 - GADneg_PVnegCBneg LPFC	770.176	85.6663	26	8.99043	5.18675e-08
Conditional and Marginal Rsq values
condR2	0.925838
margR2	0.920073

## Sheet: 5D(t)_MeanCountPVCB_GAD67only
Summary statistics by PVCB_type, BrainArea & CorticalLayer										Šidák-adjusted post-hoc analyses
PVCB_type	BrainArea	CorticalLayer	emmean	SE	df	lower.CL	upper.CL	.group		contrast	estimate	SE	df	t.ratio	p.value	significant pvalue
PVposCBpos	LPFC	5	-0.0447969	1.90718	6	-10.4208	10.3312	a		(PVnegCBneg LPFC 2/3) - (PVnegCBneg V1 2/3)	5.02098	2.99566	122	1.67608	1	0.000446429
PVposCBpos	LPFC	6	-0.0447969	1.90718	6	-10.4208	10.3312	a		(PVnegCBneg LPFC 2/3) - (PVposCBpos LPFC 2/3)	17.8333	2.67034	122	6.67829	3.7692e-07
PVposCBpos	LPFC	4	0.12187	1.90718	6	-10.2541	10.4978	a		(PVnegCBneg LPFC 2/3) - PVnegCBneg LPFC 4	11.6667	2.67034	122	4.36898	0.0129977
PVposCBpos	LPFC	2/3	0.12187	1.90718	6	-10.2541	10.4978	a		(PVnegCBneg LPFC 2/3) - PVnegCBneg LPFC 5	6.83333	2.67034	122	2.55897	0.997113
PVposCBpos	V1	2/3	0.184227	2.3343	6	-12.5155	12.884	abc		(PVnegCBneg LPFC 2/3) - PVnegCBneg LPFC 6	6.16667	2.67034	122	2.30932	0.999988
PVnegCBpos	LPFC	4	0.288536	1.90718	6	-10.0874	10.6645	a		(PVnegCBneg V1 2/3) - (PVnegCBpos V1 2/3)	10	3.27049	122	3.05765	0.743823
PVnegCBpos	LPFC	5	0.455203	1.90718	6	-9.92077	10.8312	ab		(PVnegCBneg V1 2/3) - (PVposCBneg V1 2/3)	10.25	3.27049	122	3.13409	0.657778
PVnegCBpos	LPFC	6	0.455203	1.90718	6	-9.92077	10.8312	ab		(PVnegCBneg V1 2/3) - (PVposCBpos V1 2/3)	12.75	3.27049	122	3.8985	0.0757223
PVnegCBpos	V1	5	0.684227	2.3343	6	-12.0155	13.384	abcd		(PVnegCBneg V1 2/3) - PVnegCBneg V1 5	2.75	3.27049	122	0.840853	1
PVnegCBpos	V1	4	0.684227	2.3343	6	-12.0155	13.384	abcd		(PVnegCBpos LPFC 2/3) - (PVnegCBpos V1 2/3)	1.68764	2.99566	122	0.563363	1
PVposCBneg	LPFC	6	0.788536	1.90718	6	-9.58744	11.1645	ab		(PVnegCBpos LPFC 2/3) - (PVposCBpos LPFC 2/3)	4.5	2.67034	122	1.68518	1
PVposCBpos	V1	6	1.18423	2.3343	6	-11.5155	13.884	abcd		(PVnegCBpos LPFC 2/3) - PVnegCBpos LPFC 4	4.33333	2.67034	122	1.62276	1
PVposCBneg	V1	6	1.43423	2.3343	6	-11.2655	14.134	abcd		(PVnegCBpos LPFC 2/3) - PVnegCBpos LPFC 5	4.16667	2.67034	122	1.56035	1
PVnegCBpos	V1	6	1.43423	2.3343	6	-11.2655	14.134	abcd		(PVnegCBpos LPFC 2/3) - PVnegCBpos LPFC 6	4.16667	2.67034	122	1.56035	1
PVposCBneg	LPFC	4	1.62187	1.90718	6	-8.7541	11.9978	abc		(PVnegCBpos V1 2/3) - (PVposCBneg V1 2/3)	0.25	3.27049	122	0.0764412	1
PVposCBpos	V1	5	1.93423	2.3343	6	-10.7655	14.634	abcd		(PVnegCBpos V1 2/3) - (PVposCBpos V1 2/3)	2.75	3.27049	122	0.840853	1
PVposCBpos	V1	4	2.43423	2.3343	6	-10.2655	15.134	abcd		(PVnegCBpos V1 2/3) - PVnegCBpos V1 4	2.25	3.27049	122	0.687971	1
PVposCBneg	V1	2/3	2.68423	2.3343	6	-10.0155	15.384	abcd		(PVnegCBpos V1 2/3) - PVnegCBpos V1 5	2.25	3.27049	122	0.687971	1
PVnegCBpos	V1	2/3	2.93423	2.3343	6	-9.76551	15.634	abcd		(PVnegCBpos V1 2/3) - PVnegCBpos V1 6	1.5	3.27049	122	0.458647	1
PVposCBneg	LPFC	5	3.12187	1.90718	6	-7.2541	13.4978	abcd		(PVposCBneg LPFC 2/3) - (PVnegCBpos LPFC 2/3)	0.333333	2.67034	122	0.124828	1
PVposCBneg	V1	5	4.18423	2.3343	6	-8.51551	16.884	abcd		(PVposCBneg LPFC 2/3) - (PVposCBneg V1 2/3)	2.27098	2.99566	122	0.758089	1
PVnegCBpos	LPFC	2/3	4.62187	1.90718	6	-5.7541	14.9978	abcd		(PVposCBneg LPFC 2/3) - (PVposCBpos LPFC 2/3)	4.83333	2.67034	122	1.81	1
PVposCBneg	LPFC	2/3	4.9552	1.90718	6	-5.42077	15.3312	abcd		(PVposCBneg LPFC 2/3) - PVposCBneg LPFC 4	3.33333	2.67034	122	1.24828	1
PVnegCBneg	LPFC	4	6.28854	1.90718	6	-4.08744	16.6645	abcd		(PVposCBneg LPFC 2/3) - PVposCBneg LPFC 5	1.83333	2.67034	122	0.686554	1
PVposCBneg	V1	4	9.93423	2.3343	6	-2.76551	22.634	abcde		(PVposCBneg LPFC 2/3) - PVposCBneg LPFC 6	4.16667	2.67034	122	1.56035	1
PVnegCBneg	V1	5	10.1842	2.3343	6	-2.51551	22.884	abcde		(PVposCBneg V1 2/3) - (PVposCBpos V1 2/3)	2.5	3.27049	122	0.764412	1
PVnegCBneg	LPFC	5	11.1219	1.90718	6	0.745898	21.4978	bcde		(PVposCBneg V1 2/3) - PVposCBneg V1 6	1.25	3.27049	122	0.382206	1
PVnegCBneg	LPFC	6	11.7885	1.90718	6	1.41256	22.1645	cde		(PVposCBpos LPFC 2/3) - PVposCBpos LPFC 4	3.55271e-15	2.67034	122	1.33043e-15	1
PVnegCBneg	V1	2/3	12.9342	2.3343	6	0.23449	25.634	cde		(PVposCBpos LPFC 2/3) - PVposCBpos LPFC 5	0.166667	2.67034	122	0.062414	1
PVnegCBneg	V1	6	13.6842	2.3343	6	0.98449	26.384	de		(PVposCBpos LPFC 2/3) - PVposCBpos LPFC 6	0.166667	2.67034	122	0.062414	1
PVnegCBneg	LPFC	2/3	17.9552	1.90718	6	7.57923	28.3312	e		(PVposCBpos V1 2/3) - (PVposCBpos LPFC 2/3)	0.0623577	2.99566	122	0.020816	1
PVnegCBneg	V1	4	20.6842	2.3343	6	7.98449	33.384	e		PVnegCBneg LPFC 4 - PVnegCBpos LPFC 4	6	2.67034	122	2.2469	0.999998
										PVnegCBneg LPFC 4 - PVposCBneg LPFC 4	4.66667	2.67034	122	1.74759	1
										PVnegCBneg LPFC 4 - PVposCBpos LPFC 4	6.16667	2.67034	122	2.30932	0.999988
Mixed effects regression summary (minimal p-values): including PVCB_type*BrainArea*CorticalLayer										PVnegCBneg LPFC 5 - PVnegCBneg LPFC 4	4.83333	2.67034	122	1.81	1
	p.value									PVnegCBneg LPFC 5 - PVnegCBneg V1 5	0.937642	2.99566	122	0.313001	1
PVCB_type only	7.5992e-10									PVnegCBneg LPFC 5 - PVnegCBpos LPFC 5	10.6667	2.67034	122	3.99449	0.0537085
BrainArea only	0.0962825									PVnegCBneg LPFC 5 - PVposCBneg LPFC 5	8	2.67034	122	2.99587	0.807404
CorticalLayer only	2.63766e-05									PVnegCBneg LPFC 5 - PVposCBpos LPFC 5	11.1667	2.67034	122	4.18174	0.0267959
PVCB_type*BrainArea	0.230936									PVnegCBneg LPFC 6 - PVnegCBneg LPFC 4	5.5	2.67034	122	2.05966	1
PVCB_type*CorticalLayer	0.00248484									PVnegCBneg LPFC 6 - PVnegCBneg LPFC 5	0.666667	2.67034	122	0.249656	1
BrainArea*CorticalLayer	1.04671e-05									PVnegCBneg LPFC 6 - PVnegCBpos LPFC 6	11.3333	2.67034	122	4.24415	0.0211148
PVCB_type*BrainArea*CorticalLayer	0.00438925									PVnegCBneg LPFC 6 - PVposCBneg LPFC 6	11	2.67034	122	4.11932	0.0339
										PVnegCBneg LPFC 6 - PVposCBpos LPFC 6	11.8333	2.67034	122	4.43139	0.0101566
										PVnegCBneg V1 4 - (PVnegCBneg V1 2/3)	7.75	3.27049	122	2.36968	0.999939
Conditional and Marginal Rsq values										PVnegCBneg V1 4 - PVnegCBneg LPFC 4	14.3957	2.99566	122	4.80552	0.00220085
condR2	0.593504									PVnegCBneg V1 4 - PVnegCBneg V1 5	10.5	3.27049	122	3.21053	0.568642
margR2	0.585612									PVnegCBneg V1 4 - PVnegCBneg V1 6	7	3.27049	122	2.14035	1
										PVnegCBneg V1 4 - PVnegCBpos V1 4	20	3.27049	122	6.11529	5.94422e-06
										PVnegCBneg V1 4 - PVposCBneg V1 4	10.75	3.27049	122	3.28697	0.481397
										PVnegCBneg V1 4 - PVposCBpos V1 4	18.25	3.27049	122	5.58021	7.31481e-05
										PVnegCBneg V1 5 - PVnegCBpos V1 5	9.5	3.27049	122	2.90476	0.885781
										PVnegCBneg V1 5 - PVposCBneg V1 5	6	3.27049	122	1.83459	1
										PVnegCBneg V1 5 - PVposCBpos V1 5	8.25	3.27049	122	2.52256	0.998433
										PVnegCBneg V1 6 - (PVnegCBneg V1 2/3)	0.75	3.27049	122	0.229324	1
										PVnegCBneg V1 6 - PVnegCBneg LPFC 6	1.89569	2.99566	122	0.632813	1
										PVnegCBneg V1 6 - PVnegCBneg V1 5	3.5	3.27049	122	1.07018	1
										PVnegCBneg V1 6 - PVnegCBpos V1 6	12.25	3.27049	122	3.74562	0.127989
										PVnegCBneg V1 6 - PVposCBneg V1 6	12.25	3.27049	122	3.74562	0.127989
										PVnegCBneg V1 6 - PVposCBpos V1 6	12.5	3.27049	122	3.82206	0.0988126
										PVnegCBpos LPFC 4 - PVposCBpos LPFC 4	0.166667	2.67034	122	0.062414	1
										PVnegCBpos LPFC 5 - PVnegCBpos LPFC 4	0.166667	2.67034	122	0.062414	1
										PVnegCBpos LPFC 5 - PVposCBpos LPFC 5	0.5	2.67034	122	0.187242	1
										PVnegCBpos LPFC 6 - PVnegCBpos LPFC 4	0.166667	2.67034	122	0.062414	1
										PVnegCBpos LPFC 6 - PVnegCBpos LPFC 5	5.32907e-15	2.67034	122	1.99565e-15	1
										PVnegCBpos LPFC 6 - PVposCBpos LPFC 6	0.5	2.67034	122	0.187242	1
										PVnegCBpos V1 4 - PVnegCBpos LPFC 4	0.395691	2.99566	122	0.132088	1
										PVnegCBpos V1 4 - PVnegCBpos V1 5	1.77636e-15	3.27049	122	5.43147e-16	1
										PVnegCBpos V1 5 - PVnegCBpos LPFC 5	0.229024	2.99566	122	0.0764521	1
										PVnegCBpos V1 6 - PVnegCBpos LPFC 6	0.979024	2.99566	122	0.326815	1
										PVnegCBpos V1 6 - PVnegCBpos V1 4	0.75	3.27049	122	0.229324	1
										PVnegCBpos V1 6 - PVnegCBpos V1 5	0.75	3.27049	122	0.229324	1
										PVnegCBpos V1 6 - PVposCBneg V1 6	9.32587e-15	3.27049	122	2.85152e-15	1
										PVnegCBpos V1 6 - PVposCBpos V1 6	0.25	3.27049	122	0.0764412	1
										PVposCBneg LPFC 4 - PVnegCBpos LPFC 4	1.33333	2.67034	122	0.499312	1
										PVposCBneg LPFC 4 - PVposCBneg LPFC 6	0.833333	2.67034	122	0.31207	1
										PVposCBneg LPFC 4 - PVposCBpos LPFC 4	1.5	2.67034	122	0.561726	1
										PVposCBneg LPFC 5 - PVnegCBpos LPFC 5	2.66667	2.67034	122	0.998623	1
										PVposCBneg LPFC 5 - PVposCBneg LPFC 4	1.5	2.67034	122	0.561726	1
										PVposCBneg LPFC 5 - PVposCBneg LPFC 6	2.33333	2.67034	122	0.873796	1
										PVposCBneg LPFC 5 - PVposCBpos LPFC 5	3.16667	2.67034	122	1.18587	1
										PVposCBneg LPFC 6 - PVnegCBpos LPFC 6	0.333333	2.67034	122	0.124828	1
										PVposCBneg LPFC 6 - PVposCBpos LPFC 6	0.833333	2.67034	122	0.31207	1
										PVposCBneg V1 4 - (PVposCBneg V1 2/3)	7.25	3.27049	122	2.21679	0.999999
										PVposCBneg V1 4 - PVnegCBpos V1 4	9.25	3.27049	122	2.82832	0.934216
										PVposCBneg V1 4 - PVposCBneg LPFC 4	8.31236	2.99566	122	2.7748	0.958468
										PVposCBneg V1 4 - PVposCBneg V1 5	5.75	3.27049	122	1.75815	1
										PVposCBneg V1 4 - PVposCBneg V1 6	8.5	3.27049	122	2.599	0.994682
										PVposCBneg V1 4 - PVposCBpos V1 4	7.5	3.27049	122	2.29324	0.999993
										PVposCBneg V1 5 - (PVposCBneg V1 2/3)	1.5	3.27049	122	0.458647	1
										PVposCBneg V1 5 - PVnegCBpos V1 5	3.5	3.27049	122	1.07018	1
										PVposCBneg V1 5 - PVposCBneg LPFC 5	1.06236	2.99566	122	0.354633	1
										PVposCBneg V1 5 - PVposCBneg V1 6	2.75	3.27049	122	0.840853	1
										PVposCBneg V1 5 - PVposCBpos V1 5	2.25	3.27049	122	0.687971	1
										PVposCBneg V1 6 - PVposCBneg LPFC 6	0.645691	2.99566	122	0.215542	1
										PVposCBneg V1 6 - PVposCBpos V1 6	0.25	3.27049	122	0.0764412	1
										PVposCBpos LPFC 4 - PVposCBpos LPFC 5	0.166667	2.67034	122	0.062414	1
										PVposCBpos LPFC 4 - PVposCBpos LPFC 6	0.166667	2.67034	122	0.062414	1
										PVposCBpos LPFC 6 - PVposCBpos LPFC 5	4.44089e-15	2.67034	122	1.66304e-15	1
										PVposCBpos V1 4 - (PVposCBpos V1 2/3)	2.25	3.27049	122	0.687971	1
										PVposCBpos V1 4 - PVnegCBpos V1 4	1.75	3.27049	122	0.535088	1
										PVposCBpos V1 4 - PVposCBpos LPFC 4	2.31236	2.99566	122	0.771903	1
										PVposCBpos V1 4 - PVposCBpos V1 5	0.5	3.27049	122	0.152882	1
										PVposCBpos V1 4 - PVposCBpos V1 6	1.25	3.27049	122	0.382206	1
										PVposCBpos V1 5 - (PVposCBpos V1 2/3)	1.75	3.27049	122	0.535088	1
										PVposCBpos V1 5 - PVnegCBpos V1 5	1.25	3.27049	122	0.382206	1
										PVposCBpos V1 5 - PVposCBpos LPFC 5	1.97902	2.99566	122	0.660631	1
										PVposCBpos V1 5 - PVposCBpos V1 6	0.75	3.27049	122	0.229324	1
										PVposCBpos V1 6 - (PVposCBpos V1 2/3)	1	3.27049	122	0.305765	1
										PVposCBpos V1 6 - PVposCBpos LPFC 6	1.22902	2.99566	122	0.410269	1
										(PVnegCBneg LPFC 2/3) - (PVnegCBpos LPFC 2/3)	13.3333	2.67034	122	4.99312	0.000992165
										(PVnegCBneg LPFC 2/3) - (PVposCBneg LPFC 2/3)	13	2.67034	122	4.86829	0.0016894

## Sheet: 5D(t)_MeanCountPVCB_GAD67ony_L4
Summary statistics by PVCB_type & CorticalLayer									Šidák-adjusted post-hoc analyses
PVCB_type	CorticalLayer	emmean	SE	df	lower.CL	upper.CL	.group		contrast	estimate	SE	df	t.ratio	p.value	sig pvalue
PVnegCBpos	4Ca	0.0900165	1.22766	6	-5.99478	6.17482	a		PVnegCBneg 4Cb - PVnegCBpos 4Cb	11.25	1.6873	62	6.66744	1.53242e-06	0.00078125
PVposCBpos	4A	0.0900165	1.22766	6	-5.99478	6.17482	a		PVnegCBneg 4Cb - PVnegCBneg 4A	10	1.6873	62	5.92662	2.81346e-05
PVnegCBpos	4A	0.0900165	1.22766	6	-5.99478	6.17482	a		PVnegCBneg 4Cb - PVposCBpos 4Cb	9.75	1.6873	62	5.77845	4.99277e-05
PVposCBpos	4	0.117043	1.00278	6	-4.85315	5.08723	a		PVnegCBneg 4Cb - PVnegCBneg 4Ca	9.5	1.6873	62	5.63029	8.82784e-05
PVnegCBpos	4	0.283709	1.00278	6	-4.68648	5.2539	a		PVnegCBneg 4Cb - PVposCBneg 4Cb	7	1.6873	62	4.14863	0.0194978
PVnegCBpos	4Cb	0.340017	1.22766	6	-5.74478	6.42482	ab		PVnegCBneg 4Cb - PVnegCBneg 4B	6	1.6873	62	3.55597	0.129201
PVposCBpos	4B	0.340017	1.22766	6	-5.74478	6.42482	ab		PVnegCBneg 4Cb - PVnegCBneg 4	5.30631	1.55592	62	3.4104	0.195787
PVnegCBpos	4B	0.340017	1.22766	6	-5.74478	6.42482	ab		PVnegCBneg 4B - PVposCBpos 4B	5.25	1.6873	62	3.11147	0.414536
PVposCBpos	4Ca	0.340017	1.22766	6	-5.74478	6.42482	ab		PVnegCBneg 4B - PVnegCBpos 4B	5.25	1.6873	62	3.11147	0.414536
PVposCBneg	4A	1.59002	1.22766	6	-4.49478	7.67482	ab		PVnegCBneg 4 - PVnegCBneg 4A	4.69369	1.55592	62	3.01666	0.50585
PVnegCBneg	4A	1.59002	1.22766	6	-4.49478	7.67482	ab		PVnegCBneg 4 - PVnegCBneg 4Ca	4.19369	1.55592	62	2.69531	0.821884
PVposCBneg	4	1.61704	1.00278	6	-3.35315	6.58723	ab		PVposCBneg 4Cb - PVnegCBpos 4Cb	4.25	1.6873	62	2.51881	0.936064
PVposCBneg	4B	1.84002	1.22766	6	-4.24478	7.92482	ab		PVnegCBneg 4B - PVnegCBneg 4A	4	1.6873	62	2.37065	0.981852
PVposCBpos	4Cb	1.84002	1.22766	6	-4.24478	7.92482	ab		PVnegCBneg 4B - PVposCBneg 4B	3.75	1.6873	62	2.22248	0.996878
PVposCBneg	4Ca	2.09002	1.22766	6	-3.99478	8.17482	ab		PVnegCBneg 4B - PVnegCBneg 4Ca	3.5	1.6873	62	2.07432	0.999724
PVnegCBneg	4Ca	2.09002	1.22766	6	-3.99478	8.17482	ab		PVposCBneg 4Cb - PVposCBneg 4	2.97297	1.55592	62	1.91075	0.999993
PVposCBneg	4Cb	4.59002	1.22766	6	-1.49478	10.6748	ab		PVposCBneg 4Cb - PVposCBneg 4A	3	1.6873	62	1.77799	1
PVnegCBneg	4B	5.59002	1.22766	6	-0.494784	11.6748	abc		PVposCBneg 4Cb - PVposCBneg 4B	2.75	1.6873	62	1.62982	1
PVnegCBneg	4	6.28371	1.00278	6	1.31352	11.2539	bc		PVposCBneg 4Cb - PVposCBpos 4Cb	2.75	1.6873	62	1.62982	1
PVnegCBneg	4Cb	11.59	1.22766	6	5.50522	17.6748	c		PVposCBneg 4Cb - PVposCBneg 4Ca	2.5	1.6873	62	1.48165	1
									PVnegCBpos 4A - PVnegCBpos 4Ca	2.22045e-15	1.6873	62	1.31597e-15	1
									PVnegCBpos 4A - PVposCBpos 4A	1.77636e-15	1.6873	62	1.05278e-15	1
Mixed effects regression summary (minimal p-values): including PVCB_type*CorticalLayer									PVposCBpos 4 - PVposCBpos 4A	0.0270263	1.55592	62	0.01737	1
	p.value								PVnegCBpos 4 - PVnegCBpos 4Ca	0.193693	1.55592	62	0.124488	1
PVCB_type only	3.32017e-05								PVnegCBpos 4 - PVnegCBpos 4A	0.193693	1.55592	62	0.124488	1
CorticalLayer only	0.00114614								PVnegCBpos 4Cb - PVnegCBpos 4Ca	0.25	1.6873	62	0.148165	1
PVCB_type*CorticalLayer	0.0189267								PVnegCBpos 4Cb - PVnegCBpos 4A	0.25	1.6873	62	0.148165	1
									PVnegCBpos 4Cb - PVnegCBpos 4	0.056307	1.55592	62	0.0361889	1
									PVposCBpos 4B - PVposCBpos 4A	0.25	1.6873	62	0.148165	1
Conditional and Marginal Rsq values									PVposCBpos 4B - PVposCBpos 4	0.222974	1.55592	62	0.143307	1
condR2	0.589953								PVnegCBpos 4B - PVnegCBpos 4Ca	0.25	1.6873	62	0.148165	1
margR2	0.565277								PVnegCBpos 4B - PVnegCBpos 4A	0.25	1.6873	62	0.148165	1
									PVnegCBpos 4B - PVnegCBpos 4	0.056307	1.55592	62	0.0361889	1
									PVnegCBpos 4B - PVnegCBpos 4Cb	2.55351e-15	1.6873	62	1.51337e-15	1
									PVnegCBpos 4B - PVposCBpos 4B	7.77156e-16	1.6873	62	4.60591e-16	1
									PVposCBpos 4Ca - PVnegCBpos 4Ca	0.25	1.6873	62	0.148165	1
									PVposCBpos 4Ca - PVposCBpos 4A	0.25	1.6873	62	0.148165	1
									PVposCBpos 4Ca - PVposCBpos 4	0.222974	1.55592	62	0.143307	1
									PVposCBpos 4Ca - PVposCBpos 4B	8.88178e-16	1.6873	62	5.26389e-16	1
									PVposCBneg 4A - PVposCBpos 4A	1.5	1.6873	62	0.888993	1
									PVposCBneg 4A - PVnegCBpos 4A	1.5	1.6873	62	0.888993	1
									PVnegCBneg 4A - PVposCBpos 4A	1.5	1.6873	62	0.888993	1
									PVnegCBneg 4A - PVnegCBpos 4A	1.5	1.6873	62	0.888993	1
									PVnegCBneg 4A - PVposCBneg 4A	9.76996e-15	1.6873	62	5.79028e-15	1
									PVposCBneg 4 - PVposCBneg 4A	0.0270263	1.55592	62	0.01737	1
									PVposCBneg 4B - PVposCBpos 4B	1.5	1.6873	62	0.888993	1
									PVposCBneg 4B - PVnegCBpos 4B	1.5	1.6873	62	0.888993	1
									PVposCBneg 4B - PVposCBneg 4A	0.25	1.6873	62	0.148165	1
									PVposCBneg 4B - PVposCBneg 4	0.222974	1.55592	62	0.143307	1
									PVposCBpos 4Cb - PVposCBpos 4A	1.75	1.6873	62	1.03716	1
									PVposCBpos 4Cb - PVposCBpos 4	1.72297	1.55592	62	1.10737	1
									PVposCBpos 4Cb - PVnegCBpos 4Cb	1.5	1.6873	62	0.888993	1
									PVposCBpos 4Cb - PVposCBpos 4B	1.5	1.6873	62	0.888993	1
									PVposCBpos 4Cb - PVposCBpos 4Ca	1.5	1.6873	62	0.888993	1
									PVposCBneg 4Ca - PVnegCBpos 4Ca	2	1.6873	62	1.18532	1
									PVposCBneg 4Ca - PVposCBpos 4Ca	1.75	1.6873	62	1.03716	1
									PVposCBneg 4Ca - PVposCBneg 4A	0.5	1.6873	62	0.296331	1
									PVposCBneg 4Ca - PVposCBneg 4	0.472974	1.55592	62	0.303983	1
									PVposCBneg 4Ca - PVposCBneg 4B	0.25	1.6873	62	0.148165	1
									PVnegCBneg 4Ca - PVnegCBpos 4Ca	2	1.6873	62	1.18532	1
									PVnegCBneg 4Ca - PVposCBpos 4Ca	1.75	1.6873	62	1.03716	1
									PVnegCBneg 4Ca - PVnegCBneg 4A	0.5	1.6873	62	0.296331	1
									PVnegCBneg 4Ca - PVposCBneg 4Ca	6.21725e-15	1.6873	62	3.68473e-15	1
									PVnegCBneg 4 - PVnegCBneg 4B	0.693693	1.55592	62	0.445841	1

## Sheet: 5D(m)_MeanCountPVCB_GAD65only
Summary statistics by PVCB_type, BrainArea & CorticalLayer										Šidák-adjusted post-hoc analyses
PVCB_type	BrainArea	CorticalLayer	emmean	SE	df	lower.CL	upper.CL	.group		contrast	estimate	SE	df	t.ratio	p.value	significant p value
PVnegCBneg	LPFC	2/3	42.9981	2.07472	6	31.7106	54.2856	d		(PVnegCBneg LPFC 2/3) - (PVnegCBneg V1 2/3)	21.2487	3.27969	122	6.47888	1.01382e-06	0.000446429
PVnegCBneg	V1	2/3	21.7494	2.541	6	7.9251	35.5737	bc		(PVnegCBneg LPFC 2/3) - (PVnegCBpos LPFC 2/3)	43	2.93302	122	14.6607	0
PVnegCBpos	LPFC	2/3	-0.00188551	2.07472	6	-11.2894	11.2856	a		(PVnegCBneg LPFC 2/3) - (PVposCBneg LPFC 2/3)	42.8333	2.93302	122	14.6039	0
PVnegCBpos	V1	2/3	0.249377	2.541	6	-13.5749	14.0737	a		(PVnegCBneg LPFC 2/3) - (PVposCBpos LPFC 2/3)	43	2.93302	122	14.6607	0
PVposCBneg	LPFC	2/3	0.164781	2.07472	6	-11.1227	11.4523	a		(PVnegCBneg LPFC 2/3) - PVnegCBneg LPFC 4	39	2.93302	122	13.2969	0
PVposCBneg	V1	2/3	-0.000622526	2.541	6	-13.8249	13.8237	a		(PVnegCBneg LPFC 2/3) - PVnegCBneg LPFC 5	34	2.93302	122	11.5922	0
PVposCBpos	LPFC	2/3	-0.00188551	2.07472	6	-11.2894	11.2856	a		(PVnegCBneg LPFC 2/3) - PVnegCBneg LPFC 6	38	2.93302	122	12.9559	0
PVposCBpos	V1	2/3	-0.000622526	2.541	6	-13.8249	13.8237	a		(PVnegCBneg V1 2/3) - (PVnegCBpos V1 2/3)	21.5	3.5922	122	5.9852	1.10605e-05
PVnegCBneg	LPFC	4	3.99811	2.07472	6	-7.28937	15.2856	a		(PVnegCBneg V1 2/3) - (PVposCBneg V1 2/3)	21.75	3.5922	122	6.05479	7.94082e-06
PVnegCBneg	V1	4	23.2494	2.541	6	9.4251	37.0737	c		(PVnegCBneg V1 2/3) - (PVposCBpos V1 2/3)	21.75	3.5922	122	6.05479	7.94082e-06
PVnegCBpos	LPFC	4	-0.00188551	2.07472	6	-11.2894	11.2856	a		(PVnegCBneg V1 2/3) - PVnegCBneg V1 5	13.25	3.5922	122	3.68855	0.154415
PVnegCBpos	V1	4	0.249377	2.541	6	-13.5749	14.0737	a		(PVnegCBneg V1 2/3) - PVnegCBneg V1 6	21.25	3.5922	122	5.9156	1.53764e-05
PVposCBneg	LPFC	4	-0.00188551	2.07472	6	-11.2894	11.2856	a		(PVnegCBpos LPFC 2/3) - (PVposCBpos LPFC 2/3)	1.42109e-14	2.93302	122	4.84513e-15	1
PVposCBneg	V1	4	-0.000622526	2.541	6	-13.8249	13.8237	a		(PVnegCBpos LPFC 2/3) - PVnegCBpos LPFC 4	1.42109e-14	2.93302	122	4.84513e-15	1
PVposCBpos	LPFC	4	-0.00188551	2.07472	6	-11.2894	11.2856	a		(PVnegCBpos LPFC 2/3) - PVnegCBpos LPFC 5	3.55271e-14	2.93302	122	1.21128e-14	1
PVposCBpos	V1	4	-0.000622526	2.541	6	-13.8249	13.8237	a		(PVnegCBpos LPFC 2/3) - PVnegCBpos LPFC 6	3.55271e-14	2.93302	122	1.21128e-14	1
PVnegCBneg	LPFC	5	8.99811	2.07472	6	-2.28937	20.2856	ab		(PVnegCBpos V1 2/3) - (PVnegCBpos LPFC 2/3)	0.251263	3.27969	122	0.0766118	1
PVnegCBneg	V1	5	8.49938	2.541	6	-5.3249	22.3237	ab		(PVnegCBpos V1 2/3) - (PVposCBneg V1 2/3)	0.25	3.5922	122	0.0695953	1
PVnegCBpos	LPFC	5	-0.00188551	2.07472	6	-11.2894	11.2856	a		(PVnegCBpos V1 2/3) - (PVposCBpos V1 2/3)	0.25	3.5922	122	0.0695953	1
PVnegCBpos	V1	5	-0.000622526	2.541	6	-13.8249	13.8237	a		(PVnegCBpos V1 2/3) - PVnegCBpos V1 5	0.25	3.5922	122	0.0695953	1
PVposCBneg	LPFC	5	-0.00188551	2.07472	6	-11.2894	11.2856	a		(PVnegCBpos V1 2/3) - PVnegCBpos V1 6	0.25	3.5922	122	0.0695953	1
PVposCBneg	V1	5	-0.000622526	2.541	6	-13.8249	13.8237	a		(PVposCBneg LPFC 2/3) - (PVnegCBpos LPFC 2/3)	0.166667	2.93302	122	0.0568243	1
PVposCBpos	LPFC	5	-0.00188551	2.07472	6	-11.2894	11.2856	a		(PVposCBneg LPFC 2/3) - (PVposCBneg V1 2/3)	0.165404	3.27969	122	0.0504327	1
PVposCBpos	V1	5	-0.000622526	2.541	6	-13.8249	13.8237	a		(PVposCBneg LPFC 2/3) - (PVposCBpos LPFC 2/3)	0.166667	2.93302	122	0.0568243	1
PVnegCBneg	LPFC	6	4.99811	2.07472	6	-6.28937	16.2856	a		(PVposCBneg LPFC 2/3) - PVposCBneg LPFC 4	0.166667	2.93302	122	0.0568243	1
PVnegCBneg	V1	6	0.499377	2.541	6	-13.3249	14.3237	a		(PVposCBneg LPFC 2/3) - PVposCBneg LPFC 5	0.166667	2.93302	122	0.0568243	1
PVnegCBpos	LPFC	6	-0.00188551	2.07472	6	-11.2894	11.2856	a		(PVposCBneg LPFC 2/3) - PVposCBneg LPFC 6	0.166667	2.93302	122	0.0568243	1
PVnegCBpos	V1	6	-0.000622526	2.541	6	-13.8249	13.8237	a		(PVposCBneg V1 2/3) - PVposCBneg V1 4	4.9738e-14	3.5922	122	1.38461e-14	1
PVposCBneg	LPFC	6	-0.00188551	2.07472	6	-11.2894	11.2856	a		(PVposCBneg V1 2/3) - PVposCBneg V1 5	4.26326e-14	3.5922	122	1.18681e-14	1
PVposCBneg	V1	6	-0.000622526	2.541	6	-13.8249	13.8237	a		(PVposCBneg V1 2/3) - PVposCBneg V1 6	4.61853e-14	3.5922	122	1.28571e-14	1
PVposCBpos	LPFC	6	-0.00188551	2.07472	6	-11.2894	11.2856	a		(PVposCBpos LPFC 2/3) - PVposCBpos LPFC 4	7.10543e-15	2.93302	122	2.42257e-15	1
PVposCBpos	V1	6	-0.000622526	2.541	6	-13.8249	13.8237	a		(PVposCBpos LPFC 2/3) - PVposCBpos LPFC 5	2.84217e-14	2.93302	122	9.69027e-15	1
										(PVposCBpos LPFC 2/3) - PVposCBpos LPFC 6	2.84217e-14	2.93302	122	9.69027e-15	1
										(PVposCBpos V1 2/3) - (PVposCBneg V1 2/3)	2.13163e-14	3.5922	122	5.93405e-15	1
Mixed effects regression summary (minimal p-values): including PVCB_type*BrainArea*CorticalLayer										(PVposCBpos V1 2/3) - (PVposCBpos LPFC 2/3)	0.00126298	3.27969	122	0.000385092	1
	p.value									(PVposCBpos V1 2/3) - PVposCBpos V1 5	4.26326e-14	3.5922	122	1.18681e-14	1
PVCB_type only	1.09932e-28									(PVposCBpos V1 2/3) - PVposCBpos V1 6	1.77636e-14	3.5922	122	4.94504e-15	1
BrainArea only	2.04398e-09									PVnegCBneg LPFC 4 - PVnegCBpos LPFC 4	4	2.93302	122	1.36378	1
CorticalLayer only	1.73186e-25									PVnegCBneg LPFC 4 - PVposCBneg LPFC 4	4	2.93302	122	1.36378	1
PVCB_type*BrainArea	8.98014e-06									PVnegCBneg LPFC 4 - PVposCBpos LPFC 4	4	2.93302	122	1.36378	1
PVCB_type*CorticalLayer	4.01005e-16									PVnegCBneg LPFC 5 - PVnegCBneg LPFC 4	5	2.93302	122	1.70473	1
BrainArea*CorticalLayer	1.5684e-14									PVnegCBneg LPFC 5 - PVnegCBneg LPFC 6	4	2.93302	122	1.36378	1
PVCB_type*BrainArea*CorticalLayer	8.98165e-09									PVnegCBneg LPFC 5 - PVnegCBneg V1 5	0.498737	3.27969	122	0.152068	1
										PVnegCBneg LPFC 5 - PVnegCBpos LPFC 5	9	2.93302	122	3.06851	0.731985
										PVnegCBneg LPFC 5 - PVposCBneg LPFC 5	9	2.93302	122	3.06851	0.731985
Conditional and Marginal Rsq values										PVnegCBneg LPFC 5 - PVposCBpos LPFC 5	9	2.93302	122	3.06851	0.731985
condR2	0.773768									PVnegCBneg LPFC 6 - PVnegCBneg LPFC 4	1	2.93302	122	0.340946	1
margR2	0.773607									PVnegCBneg LPFC 6 - PVnegCBneg V1 6	4.49874	3.27969	122	1.37169	1
										PVnegCBneg LPFC 6 - PVnegCBpos LPFC 6	5	2.93302	122	1.70473	1
										PVnegCBneg LPFC 6 - PVposCBneg LPFC 6	5	2.93302	122	1.70473	1
										PVnegCBneg LPFC 6 - PVposCBpos LPFC 6	5	2.93302	122	1.70473	1
										PVnegCBneg V1 4 - (PVnegCBneg V1 2/3)	1.5	3.5922	122	0.417572	1
										PVnegCBneg V1 4 - PVnegCBneg LPFC 4	19.2513	3.27969	122	5.86984	1.90756e-05
										PVnegCBneg V1 4 - PVnegCBneg V1 5	14.75	3.5922	122	4.10612	0.0356137
										PVnegCBneg V1 4 - PVnegCBneg V1 6	22.75	3.5922	122	6.33317	2.07138e-06
										PVnegCBneg V1 4 - PVnegCBpos V1 4	23	3.5922	122	6.40277	1.47383e-06
										PVnegCBneg V1 4 - PVposCBneg V1 4	23.25	3.5922	122	6.47236	1.0469e-06
										PVnegCBneg V1 4 - PVposCBpos V1 4	23.25	3.5922	122	6.47236	1.0469e-06
										PVnegCBneg V1 5 - PVnegCBneg V1 6	8	3.5922	122	2.22705	0.999999
										PVnegCBneg V1 5 - PVnegCBpos V1 5	8.5	3.5922	122	2.36624	0.999944
										PVnegCBneg V1 5 - PVposCBneg V1 5	8.5	3.5922	122	2.36624	0.999944
										PVnegCBneg V1 5 - PVposCBpos V1 5	8.5	3.5922	122	2.36624	0.999944
										PVnegCBneg V1 6 - PVnegCBpos V1 6	0.5	3.5922	122	0.139191	1
										PVnegCBneg V1 6 - PVposCBneg V1 6	0.5	3.5922	122	0.139191	1
										PVnegCBneg V1 6 - PVposCBpos V1 6	0.5	3.5922	122	0.139191	1
										PVnegCBpos LPFC 4 - PVnegCBpos LPFC 5	2.13163e-14	2.93302	122	7.2677e-15	1
										PVnegCBpos LPFC 4 - PVnegCBpos LPFC 6	2.13163e-14	2.93302	122	7.2677e-15	1
										PVnegCBpos LPFC 4 - PVposCBneg LPFC 4	1.42109e-14	2.93302	122	4.84513e-15	1
										PVnegCBpos LPFC 4 - PVposCBpos LPFC 4	7.10543e-15	2.93302	122	2.42257e-15	1
										PVnegCBpos LPFC 5 - PVposCBpos LPFC 5	7.10543e-15	2.93302	122	2.42257e-15	1
										PVnegCBpos LPFC 6 - PVnegCBpos LPFC 5	0	2.93302	122	0	1
										PVnegCBpos LPFC 6 - PVposCBpos LPFC 6	7.10543e-15	2.93302	122	2.42257e-15	1
										PVnegCBpos V1 4 - (PVnegCBpos V1 2/3)	0	3.5922	122	0	1
										PVnegCBpos V1 4 - PVnegCBpos LPFC 4	0.251263	3.27969	122	0.0766118	1
										PVnegCBpos V1 4 - PVnegCBpos V1 5	0.25	3.5922	122	0.0695953	1
										PVnegCBpos V1 4 - PVnegCBpos V1 6	0.25	3.5922	122	0.0695953	1
										PVnegCBpos V1 4 - PVposCBneg V1 4	0.25	3.5922	122	0.0695953	1
										PVnegCBpos V1 4 - PVposCBpos V1 4	0.25	3.5922	122	0.0695953	1
										PVnegCBpos V1 5 - PVnegCBpos LPFC 5	0.00126298	3.27969	122	0.000385092	1
										PVnegCBpos V1 5 - PVnegCBpos V1 6	2.84217e-14	3.5922	122	7.91207e-15	1
										PVnegCBpos V1 5 - PVposCBneg V1 5	6.75016e-14	3.5922	122	1.87912e-14	1
										PVnegCBpos V1 5 - PVposCBpos V1 5	4.61853e-14	3.5922	122	1.28571e-14	1
										PVnegCBpos V1 6 - PVnegCBpos LPFC 6	0.00126298	3.27969	122	0.000385092	1
										PVnegCBpos V1 6 - PVposCBneg V1 6	4.26326e-14	3.5922	122	1.18681e-14	1
										PVposCBneg LPFC 4 - PVposCBneg LPFC 6	7.10543e-15	2.93302	122	2.42257e-15	1
										PVposCBneg LPFC 5 - PVnegCBpos LPFC 5	7.10543e-15	2.93302	122	2.42257e-15	1
										PVposCBneg LPFC 5 - PVposCBneg LPFC 4	0	2.93302	122	0	1
										PVposCBneg LPFC 5 - PVposCBneg LPFC 6	7.10543e-15	2.93302	122	2.42257e-15	1
										PVposCBneg LPFC 5 - PVposCBpos LPFC 5	1.42109e-14	2.93302	122	4.84513e-15	1
										PVposCBneg LPFC 6 - PVnegCBpos LPFC 6	0	2.93302	122	0	1
										PVposCBneg LPFC 6 - PVposCBpos LPFC 6	7.10543e-15	2.93302	122	2.42257e-15	1
										PVposCBneg V1 4 - PVposCBneg LPFC 4	0.00126298	3.27969	122	0.000385092	1
										PVposCBneg V1 5 - PVposCBneg LPFC 5	0.00126298	3.27969	122	0.000385092	1
										PVposCBneg V1 5 - PVposCBneg V1 4	7.10543e-15	3.5922	122	1.97802e-15	1
										PVposCBneg V1 5 - PVposCBneg V1 6	3.55271e-15	3.5922	122	9.89009e-16	1
										PVposCBneg V1 6 - PVposCBneg LPFC 6	0.00126298	3.27969	122	0.000385092	1
										PVposCBneg V1 6 - PVposCBneg V1 4	3.55271e-15	3.5922	122	9.89009e-16	1
										PVposCBpos LPFC 4 - PVposCBneg LPFC 4	7.10543e-15	2.93302	122	2.42257e-15	1
										PVposCBpos LPFC 4 - PVposCBpos LPFC 5	2.13163e-14	2.93302	122	7.2677e-15	1
										PVposCBpos LPFC 4 - PVposCBpos LPFC 6	2.13163e-14	2.93302	122	7.2677e-15	1
										PVposCBpos LPFC 6 - PVposCBpos LPFC 5	0	2.93302	122	0	1
										PVposCBpos V1 4 - (PVposCBpos V1 2/3)	7.10543e-15	3.5922	122	1.97802e-15	1
										PVposCBpos V1 4 - PVposCBneg V1 4	7.81597e-14	3.5922	122	2.17582e-14	1
										PVposCBpos V1 4 - PVposCBpos LPFC 4	0.00126298	3.27969	122	0.000385092	1
										PVposCBpos V1 4 - PVposCBpos V1 5	4.9738e-14	3.5922	122	1.38461e-14	1
										PVposCBpos V1 4 - PVposCBpos V1 6	2.4869e-14	3.5922	122	6.92306e-15	1
										PVposCBpos V1 5 - PVposCBneg V1 5	2.13163e-14	3.5922	122	5.93405e-15	1
										PVposCBpos V1 5 - PVposCBpos LPFC 5	0.00126298	3.27969	122	0.000385092	1
										PVposCBpos V1 6 - PVnegCBpos V1 6	7.10543e-15	3.5922	122	1.97802e-15	1
										PVposCBpos V1 6 - PVposCBneg V1 6	4.9738e-14	3.5922	122	1.38461e-14	1
										PVposCBpos V1 6 - PVposCBpos LPFC 6	0.00126298	3.27969	122	0.000385092	1
										PVposCBpos V1 6 - PVposCBpos V1 5	2.4869e-14	3.5922	122	6.92306e-15	1

## Sheet: 5D(m)_MeanCountPVCB_G65only_L4
Summary statistics by PVCB_type & CorticalLayer									Šidák-adjusted post-hoc analyses
PVCB_type	CorticalLayer	emmean	SE	df	lower.CL	upper.CL	.group		contrast	estimate	SE	df	t.ratio	p.value	significant p value
PVposCBneg	4	-4.21596e-10	1.04201	6	-5.16465	5.16465	a		PVnegCBneg 4 - PVnegCBneg 4A	0.75	1.64756	62	0.455218	1	0.00078125
PVnegCBpos	4	-4.21595e-10	1.04201	6	-5.16465	5.16465	a		PVnegCBneg 4 - PVnegCBneg 4Ca	1.75	1.64756	62	1.06218	1
PVposCBpos	4	-4.21591e-10	1.04201	6	-5.16465	5.16465	a		PVnegCBneg 4A - PVnegCBneg 4Ca	1	1.80481	62	0.554074	1
PVposCBneg	4A	1.51771e-09	1.2762	6	-6.32538	6.32538	a		PVnegCBneg 4A - PVnegCBpos 4A	3.25	1.80481	62	1.80074	1
PVposCBneg	4B	1.51772e-09	1.2762	6	-6.32538	6.32538	a		PVnegCBneg 4A - PVposCBneg 4A	3.25	1.80481	62	1.80074	1
PVposCBneg	4Cb	1.51772e-09	1.2762	6	-6.32538	6.32538	a		PVnegCBneg 4A - PVposCBpos 4A	3.25	1.80481	62	1.80074	1
PVnegCBpos	4Cb	1.51772e-09	1.2762	6	-6.32538	6.32538	a		PVnegCBneg 4B - PVnegCBneg 4	1.93932e-09	1.64756	62	1.17709e-09	1
PVposCBpos	4Cb	1.51772e-09	1.2762	6	-6.32538	6.32538	a		PVnegCBneg 4B - PVnegCBneg 4A	0.75	1.80481	62	0.415555	1
PVposCBneg	4Ca	1.51772e-09	1.2762	6	-6.32538	6.32538	a		PVnegCBneg 4B - PVnegCBneg 4Ca	1.75	1.80481	62	0.969629	1
PVposCBpos	4B	1.51772e-09	1.2762	6	-6.32538	6.32538	a		PVnegCBneg 4B - PVnegCBpos 4B	3.75	1.80481	62	2.07778	0.999705
PVposCBpos	4A	1.51772e-09	1.2762	6	-6.32538	6.32538	a		PVnegCBneg 4B - PVposCBneg 4B	4	1.80481	62	2.2163	0.997137
PVnegCBpos	4A	1.51772e-09	1.2762	6	-6.32538	6.32538	a		PVnegCBneg 4B - PVposCBpos 4B	4	1.80481	62	2.2163	0.997137
PVnegCBpos	4Ca	1.51772e-09	1.2762	6	-6.32538	6.32538	a		PVnegCBneg 4Ca - PVnegCBpos 4Ca	2.25	1.80481	62	1.24667	1
PVposCBpos	4Ca	1.51772e-09	1.2762	6	-6.32538	6.32538	a		PVnegCBneg 4Ca - PVposCBneg 4Ca	2.25	1.80481	62	1.24667	1
PVnegCBpos	4B	0.25	1.2762	6	-6.07538	6.57538	a		PVnegCBneg 4Ca - PVposCBpos 4Ca	2.25	1.80481	62	1.24667	1
PVnegCBneg	4Ca	2.25	1.2762	6	-4.07538	8.57538	a		PVnegCBneg 4Cb - PVnegCBneg 4	9.75	1.64756	62	5.91783	2.91103e-05
PVnegCBneg	4A	3.25	1.2762	6	-3.07538	9.57538	a		PVnegCBneg 4Cb - PVnegCBneg 4A	10.5	1.80481	62	5.81777	4.28921e-05
PVnegCBneg	4	4	1.04201	6	-1.16465	9.16465	a		PVnegCBneg 4Cb - PVnegCBneg 4B	9.75	1.80481	62	5.40222	0.000210546
PVnegCBneg	4B	4	1.2762	6	-2.32538	10.3254	a		PVnegCBneg 4Cb - PVnegCBneg 4Ca	11.5	1.80481	62	6.37185	4.92885e-06
PVnegCBneg	4Cb	13.75	1.2762	6	7.42462	20.0754	b		PVnegCBneg 4Cb - PVnegCBpos 4Cb	13.75	1.80481	62	7.61851	3.45465e-08
									PVnegCBneg 4Cb - PVposCBneg 4Cb	13.75	1.80481	62	7.61851	3.45465e-08
									PVnegCBneg 4Cb - PVposCBpos 4Cb	13.75	1.80481	62	7.61851	3.45465e-08
Mixed effects regression summary (minimal p-values): including PVCB_type*CorticalLayer									PVnegCBpos 4A - PVnegCBpos 4	1.93932e-09	1.64756	62	1.17708e-09	1
	p.value								PVnegCBpos 4A - PVnegCBpos 4Cb	3.10862e-15	1.80481	62	1.72241e-15	1
PVCB_type only	0.00858772								PVnegCBpos 4A - PVposCBneg 4A	8.32667e-15	1.80481	62	4.61359e-15	1
CorticalLayer only	1.53214e-07								PVnegCBpos 4A - PVposCBpos 4A	4.44089e-16	1.80481	62	2.46058e-16	1
PVCB_type*CorticalLayer	9.16483e-05								PVnegCBpos 4B - PVnegCBpos 4	0.25	1.64756	62	0.151739	1
									PVnegCBpos 4B - PVnegCBpos 4A	0.25	1.80481	62	0.138518	1
									PVnegCBpos 4B - PVnegCBpos 4Ca	0.25	1.80481	62	0.138518	1
Conditional and Marginal Rsq values									PVnegCBpos 4B - PVnegCBpos 4Cb	0.25	1.80481	62	0.138518	1
condR2	0.591526								PVnegCBpos 4B - PVposCBneg 4B	0.25	1.80481	62	0.138518	1
margR2	0.591526								PVnegCBpos 4B - PVposCBpos 4B	0.25	1.80481	62	0.138518	1
									PVnegCBpos 4Ca - PVnegCBpos 4	1.93932e-09	1.64756	62	1.17708e-09	1
									PVnegCBpos 4Ca - PVnegCBpos 4A	4.44089e-16	1.80481	62	2.46058e-16	1
									PVnegCBpos 4Ca - PVnegCBpos 4Cb	3.55271e-15	1.80481	62	1.96847e-15	1
									PVnegCBpos 4Ca - PVposCBneg 4Ca	3.10862e-15	1.80481	62	1.72241e-15	1
									PVnegCBpos 4Cb - PVnegCBpos 4	1.93931e-09	1.64756	62	1.17708e-09	1
									PVnegCBpos 4Cb - PVposCBneg 4Cb	8.88178e-16	1.80481	62	4.92116e-16	1
									PVposCBneg 4A - PVposCBneg 4	1.93931e-09	1.64756	62	1.17708e-09	1
									PVposCBneg 4B - PVposCBneg 4	1.93931e-09	1.64756	62	1.17708e-09	1
									PVposCBneg 4B - PVposCBneg 4A	3.93289e-15	1.80481	62	2.17911e-15	1
									PVposCBneg 4Ca - PVposCBneg 4	1.93931e-09	1.64756	62	1.17708e-09	1
									PVposCBneg 4Ca - PVposCBneg 4A	5.66214e-15	1.80481	62	3.13724e-15	1
									PVposCBneg 4Ca - PVposCBneg 4B	1.7293e-15	1.80481	62	9.58161e-16	1
									PVposCBneg 4Ca - PVposCBneg 4Cb	1.33227e-15	1.80481	62	7.38175e-16	1
									PVposCBneg 4Cb - PVposCBneg 4	1.93931e-09	1.64756	62	1.17708e-09	1
									PVposCBneg 4Cb - PVposCBneg 4A	4.32987e-15	1.80481	62	2.39907e-15	1
									PVposCBneg 4Cb - PVposCBneg 4B	3.97252e-16	1.80481	62	2.20107e-16	1
									PVposCBpos 4A - PVposCBneg 4A	7.88258e-15	1.80481	62	4.36753e-15	1
									PVposCBpos 4A - PVposCBpos 4	1.93931e-09	1.64756	62	1.17708e-09	1
									PVposCBpos 4A - PVposCBpos 4B	2.16475e-15	1.80481	62	1.19943e-15	1
									PVposCBpos 4A - PVposCBpos 4Cb	2.66454e-15	1.80481	62	1.47635e-15	1
									PVposCBpos 4B - PVposCBneg 4B	1.78495e-15	1.80481	62	9.88995e-16	1
									PVposCBpos 4B - PVposCBpos 4	1.93931e-09	1.64756	62	1.17708e-09	1
									PVposCBpos 4B - PVposCBpos 4Cb	4.996e-16	1.80481	62	2.76815e-16	1
									PVposCBpos 4Ca - PVnegCBpos 4Ca	8.88178e-16	1.80481	62	4.92116e-16	1
									PVposCBpos 4Ca - PVposCBneg 4Ca	3.9968e-15	1.80481	62	2.21452e-15	1
									PVposCBpos 4Ca - PVposCBpos 4	1.93931e-09	1.64756	62	1.17708e-09	1
									PVposCBpos 4Ca - PVposCBpos 4A	1.77636e-15	1.80481	62	9.84233e-16	1
									PVposCBpos 4Ca - PVposCBpos 4B	3.94107e-15	1.80481	62	2.18365e-15	1
									PVposCBpos 4Ca - PVposCBpos 4Cb	4.44089e-15	1.80481	62	2.46058e-15	1
									PVposCBpos 4Cb - PVnegCBpos 4Cb	0	1.80481	62	0	1
									PVposCBpos 4Cb - PVposCBneg 4Cb	8.88178e-16	1.80481	62	4.92116e-16	1
									PVposCBpos 4Cb - PVposCBpos 4	1.93931e-09	1.64756	62	1.17708e-09	1

## Sheet: 5D(b)_MeanCountPVCB_GAD6567
Summary statistics by PVCB_type, BrainArea & CorticalLayer										Šidák-adjusted post-hoc analyses
PVCB_type	BrainArea	CorticalLayer	emmean	SE	df	lower.CL	upper.CL	.group		contrast	estimate	SE	df	t.ratio	p.value	significant p value
PVnegCBpos	LPFC	4	-0.0681916	1.61581	6	-8.85896	8.72258	a		(PVnegCBneg LPFC 2/3) - (PVnegCBneg V1 2/3)	11.1043	2.51614	122	4.41324	0.0109148	0.000446429
PVnegCBpos	LPFC	6	-0.0681916	1.61581	6	-8.85896	8.72258	a		(PVnegCBneg LPFC 2/3) - (PVnegCBpos LPFC 2/3)	15.5	2.23678	122	6.92962	1.06395e-07
PVposCBpos	LPFC	5	-0.0681916	1.61581	6	-8.85896	8.72258	a		(PVnegCBneg LPFC 2/3) - (PVposCBneg LPFC 2/3)	13.1667	2.23678	122	5.88645	1.76417e-05
PVnegCBpos	LPFC	5	0.098475	1.61581	6	-8.69229	8.88924	a		(PVnegCBneg LPFC 2/3) - (PVposCBpos LPFC 2/3)	15.6667	2.23678	122	7.00413	7.28595e-08
PVposCBpos	LPFC	4	0.098475	1.61581	6	-8.69229	8.88924	a		(PVnegCBneg LPFC 2/3) - PVnegCBneg LPFC 4	7.5	2.23678	122	3.35304	0.410534
PVposCBneg	V1	6	0.244148	1.97419	6	-10.4964	10.9847	a		(PVnegCBneg LPFC 2/3) - PVnegCBneg LPFC 5	7.83333	2.23678	122	3.50206	0.274168
PVposCBneg	V1	2/3	0.244148	1.97419	6	-10.4964	10.9847	a		(PVnegCBneg LPFC 2/3) - PVnegCBneg LPFC 6	11.5	2.23678	122	5.14133	0.000521887
PVposCBpos	V1	5	0.244148	1.97419	6	-10.4964	10.9847	a		(PVnegCBneg V1 2/3) - (PVnegCBpos V1 2/3)	4.5	2.73948	122	1.64265	1
PVnegCBpos	V1	6	0.244148	1.97419	6	-10.4964	10.9847	a		(PVnegCBneg V1 2/3) - (PVposCBneg V1 2/3)	4.75	2.73948	122	1.73391	1
PVposCBpos	V1	6	0.244148	1.97419	6	-10.4964	10.9847	a		(PVnegCBneg V1 2/3) - (PVposCBpos V1 2/3)	4.5	2.73948	122	1.64265	1
PVnegCBpos	V1	5	0.244148	1.97419	6	-10.4964	10.9847	a		(PVnegCBneg V1 2/3) - PVnegCBneg V1 6	2.25	2.73948	122	0.821324	1
PVposCBpos	LPFC	2/3	0.431808	1.61581	6	-8.35896	9.22258	a		(PVnegCBpos LPFC 2/3) - (PVnegCBpos V1 2/3)	0.104327	2.51614	122	0.0414631	1
PVposCBpos	V1	2/3	0.494148	1.97419	6	-10.2464	11.2347	a		(PVnegCBpos LPFC 2/3) - (PVposCBpos LPFC 2/3)	0.166667	2.23678	122	0.074512	1
PVnegCBpos	V1	4	0.494148	1.97419	6	-10.2464	11.2347	a		(PVnegCBpos LPFC 2/3) - PVnegCBpos LPFC 4	0.666667	2.23678	122	0.298048	1
PVnegCBpos	V1	2/3	0.494148	1.97419	6	-10.2464	11.2347	a		(PVnegCBpos LPFC 2/3) - PVnegCBpos LPFC 5	0.5	2.23678	122	0.223536	1
PVposCBpos	LPFC	6	0.598475	1.61581	6	-8.19229	9.38924	a		(PVnegCBpos LPFC 2/3) - PVnegCBpos LPFC 6	0.666667	2.23678	122	0.298048	1
PVposCBneg	LPFC	6	0.598475	1.61581	6	-8.19229	9.38924	a		(PVnegCBpos V1 2/3) - (PVposCBneg V1 2/3)	0.25	2.73948	122	0.0912582	1
PVnegCBpos	LPFC	2/3	0.598475	1.61581	6	-8.19229	9.38924	a		(PVnegCBpos V1 2/3) - (PVposCBpos V1 2/3)	3.55271e-15	2.73948	122	1.29686e-15	1
PVposCBneg	LPFC	4	0.765142	1.61581	6	-8.02563	9.55591	a		(PVnegCBpos V1 2/3) - PVnegCBpos V1 4	8.88178e-16	2.73948	122	3.24214e-16	1
PVposCBneg	V1	5	0.994148	1.97419	6	-9.74638	11.7347	a		(PVnegCBpos V1 2/3) - PVnegCBpos V1 5	0.25	2.73948	122	0.0912582	1
PVposCBpos	V1	4	1.74415	1.97419	6	-8.99638	12.4847	ab		(PVnegCBpos V1 2/3) - PVnegCBpos V1 6	0.25	2.73948	122	0.0912582	1
PVposCBneg	LPFC	5	2.26514	1.61581	6	-6.52563	11.0559	ab		(PVposCBneg LPFC 2/3) - (PVnegCBpos LPFC 2/3)	2.33333	2.23678	122	1.04317	1
PVposCBneg	V1	4	2.74415	1.97419	6	-7.99638	13.4847	ab		(PVposCBneg LPFC 2/3) - (PVposCBneg V1 2/3)	2.68766	2.51614	122	1.06817	1
PVnegCBneg	V1	6	2.74415	1.97419	6	-7.99638	13.4847	ab		(PVposCBneg LPFC 2/3) - (PVposCBpos LPFC 2/3)	2.5	2.23678	122	1.11768	1
PVposCBneg	LPFC	2/3	2.93181	1.61581	6	-5.85896	11.7226	ab		(PVposCBneg LPFC 2/3) - PVposCBneg LPFC 4	2.16667	2.23678	122	0.968656	1
PVnegCBneg	LPFC	6	4.59848	1.61581	6	-4.19229	13.3892	ab		(PVposCBneg LPFC 2/3) - PVposCBneg LPFC 5	0.666667	2.23678	122	0.298048	1
PVnegCBneg	V1	2/3	4.99415	1.97419	6	-5.74638	15.7347	ab		(PVposCBneg LPFC 2/3) - PVposCBneg LPFC 6	2.33333	2.23678	122	1.04317	1
PVnegCBneg	LPFC	5	8.26514	1.61581	6	-0.525626	17.0559	abc		(PVposCBneg V1 2/3) - PVposCBneg V1 6	7.99361e-15	2.73948	122	2.91793e-15	1
PVnegCBneg	LPFC	4	8.59848	1.61581	6	-0.192293	17.3892	abc		(PVposCBpos LPFC 2/3) - PVposCBpos LPFC 4	0.333333	2.23678	122	0.149024	1
PVnegCBneg	V1	5	11.9941	1.97419	6	1.25362	22.7347	bc		(PVposCBpos LPFC 2/3) - PVposCBpos LPFC 5	0.5	2.23678	122	0.223536	1
PVnegCBneg	LPFC	2/3	16.0985	1.61581	6	7.30771	24.8892	c		(PVposCBpos V1 2/3) - (PVposCBneg V1 2/3)	0.25	2.73948	122	0.0912582	1
PVnegCBneg	V1	4	32.2441	1.97419	6	21.5036	42.9847	d		(PVposCBpos V1 2/3) - (PVposCBpos LPFC 2/3)	0.0623398	2.51614	122	0.024776	1
										(PVposCBpos V1 2/3) - PVposCBpos V1 5	0.25	2.73948	122	0.0912582	1
										(PVposCBpos V1 2/3) - PVposCBpos V1 6	0.25	2.73948	122	0.0912582	1
Mixed effects regression summary (minimal p-values): including PVCB_type*BrainArea*CorticalLayer										PVnegCBneg LPFC 4 - PVnegCBneg LPFC 5	0.333333	2.23678	122	0.149024	1
	p.value									PVnegCBneg LPFC 4 - PVnegCBneg LPFC 6	4	2.23678	122	1.78829	1
PVCB_type only	1.46894e-10									PVnegCBneg LPFC 4 - PVnegCBpos LPFC 4	8.66667	2.23678	122	3.87462	0.0823478
BrainArea only	2.21264e-05									PVnegCBneg LPFC 4 - PVposCBneg LPFC 4	7.83333	2.23678	122	3.50206	0.274168
CorticalLayer only	1.05247e-06									PVnegCBneg LPFC 4 - PVposCBpos LPFC 4	8.5	2.23678	122	3.80011	0.106518
PVCB_type*BrainArea	0.00200616									PVnegCBneg LPFC 5 - PVnegCBneg LPFC 6	3.66667	2.23678	122	1.63926	1
PVCB_type*CorticalLayer	0.000338574									PVnegCBneg LPFC 5 - PVnegCBpos LPFC 5	8.16667	2.23678	122	3.65109	0.174178
BrainArea*CorticalLayer	3.86418e-17									PVnegCBneg LPFC 5 - PVposCBneg LPFC 5	6	2.23678	122	2.68243	0.984158
PVCB_type*BrainArea*CorticalLayer	3.8377e-10									PVnegCBneg LPFC 5 - PVposCBpos LPFC 5	8.33333	2.23678	122	3.7256	0.136776
										PVnegCBneg LPFC 6 - PVnegCBneg V1 6	1.85433	2.51614	122	0.736973	1
										PVnegCBneg LPFC 6 - PVnegCBpos LPFC 6	4.66667	2.23678	122	2.08634	1
Conditional and Marginal Rsq values										PVnegCBneg LPFC 6 - PVposCBneg LPFC 6	4	2.23678	122	1.78829	1
condR2	0.714414									PVnegCBneg LPFC 6 - PVposCBpos LPFC 6	4	2.23678	122	1.78829	1
margR2	0.70221									PVnegCBneg V1 4 - (PVnegCBneg V1 2/3)	27.25	2.73948	122	9.94714	0
										PVnegCBneg V1 4 - PVnegCBneg LPFC 4	23.6457	2.51614	122	9.3976	2.20268e-13
										PVnegCBneg V1 4 - PVnegCBneg V1 5	20.25	2.73948	122	7.39191	9.91064e-09
										PVnegCBneg V1 4 - PVnegCBneg V1 6	29.5	2.73948	122	10.7685	0
										PVnegCBneg V1 4 - PVnegCBpos V1 4	31.75	2.73948	122	11.5898	0
										PVnegCBneg V1 4 - PVposCBneg V1 4	29.5	2.73948	122	10.7685	0
										PVnegCBneg V1 4 - PVposCBpos V1 4	30.5	2.73948	122	11.1335	0
										PVnegCBneg V1 5 - (PVnegCBneg V1 2/3)	7	2.73948	122	2.55523	0.997282
										PVnegCBneg V1 5 - PVnegCBneg LPFC 5	3.72901	2.51614	122	1.48204	1
										PVnegCBneg V1 5 - PVnegCBneg V1 6	9.25	2.73948	122	3.37655	0.386702
										PVnegCBneg V1 5 - PVnegCBpos V1 5	11.75	2.73948	122	4.28913	0.0177505
										PVnegCBneg V1 5 - PVposCBneg V1 5	11	2.73948	122	4.01536	0.0497823
										PVnegCBneg V1 5 - PVposCBpos V1 5	11.75	2.73948	122	4.28913	0.0177505
										PVnegCBneg V1 6 - PVnegCBpos V1 6	2.5	2.73948	122	0.912582	1
										PVnegCBneg V1 6 - PVposCBneg V1 6	2.5	2.73948	122	0.912582	1
										PVnegCBneg V1 6 - PVposCBpos V1 6	2.5	2.73948	122	0.912582	1
										PVnegCBpos LPFC 5 - PVnegCBpos LPFC 4	0.166667	2.23678	122	0.074512	1
										PVnegCBpos LPFC 5 - PVnegCBpos LPFC 6	0.166667	2.23678	122	0.074512	1
										PVnegCBpos LPFC 5 - PVposCBpos LPFC 5	0.166667	2.23678	122	0.074512	1
										PVnegCBpos LPFC 6 - PVnegCBpos LPFC 4	7.99361e-15	2.23678	122	3.57372e-15	1
										PVnegCBpos V1 4 - PVnegCBpos LPFC 4	0.56234	2.51614	122	0.223493	1
										PVnegCBpos V1 4 - PVnegCBpos V1 5	0.25	2.73948	122	0.0912582	1
										PVnegCBpos V1 4 - PVnegCBpos V1 6	0.25	2.73948	122	0.0912582	1
										PVnegCBpos V1 5 - PVnegCBpos LPFC 5	0.145673	2.51614	122	0.0578955	1
										PVnegCBpos V1 5 - PVnegCBpos V1 6	1.95399e-14	2.73948	122	7.13271e-15	1
										PVnegCBpos V1 5 - PVposCBpos V1 5	2.04281e-14	2.73948	122	7.45693e-15	1
										PVnegCBpos V1 6 - PVnegCBpos LPFC 6	0.31234	2.51614	122	0.124135	1
										PVnegCBpos V1 6 - PVposCBneg V1 6	9.76996e-15	2.73948	122	3.56636e-15	1
										PVposCBneg LPFC 4 - PVnegCBpos LPFC 4	0.833333	2.23678	122	0.37256	1
										PVposCBneg LPFC 4 - PVposCBneg LPFC 6	0.166667	2.23678	122	0.074512	1
										PVposCBneg LPFC 4 - PVposCBpos LPFC 4	0.666667	2.23678	122	0.298048	1
										PVposCBneg LPFC 5 - PVnegCBpos LPFC 5	2.16667	2.23678	122	0.968656	1
										PVposCBneg LPFC 5 - PVposCBneg LPFC 4	1.5	2.23678	122	0.670608	1
										PVposCBneg LPFC 5 - PVposCBneg LPFC 6	1.66667	2.23678	122	0.74512	1
										PVposCBneg LPFC 5 - PVposCBneg V1 5	1.27099	2.51614	122	0.505136	1
										PVposCBneg LPFC 5 - PVposCBpos LPFC 5	2.33333	2.23678	122	1.04317	1
										PVposCBneg LPFC 6 - PVnegCBpos LPFC 6	0.666667	2.23678	122	0.298048	1
										PVposCBneg LPFC 6 - PVposCBneg V1 6	0.354327	2.51614	122	0.140822	1
										PVposCBneg LPFC 6 - PVposCBpos LPFC 6	5.32907e-15	2.23678	122	2.38248e-15	1
										PVposCBneg V1 4 - (PVposCBneg V1 2/3)	2.5	2.73948	122	0.912582	1
										PVposCBneg V1 4 - PVnegCBpos V1 4	2.25	2.73948	122	0.821324	1
										PVposCBneg V1 4 - PVposCBneg LPFC 4	1.97901	2.51614	122	0.786525	1
										PVposCBneg V1 4 - PVposCBneg V1 5	1.75	2.73948	122	0.638807	1
										PVposCBneg V1 4 - PVposCBneg V1 6	2.5	2.73948	122	0.912582	1
										PVposCBneg V1 4 - PVposCBpos V1 4	1	2.73948	122	0.365033	1
										PVposCBneg V1 5 - (PVposCBneg V1 2/3)	0.75	2.73948	122	0.273775	1
										PVposCBneg V1 5 - PVnegCBpos V1 5	0.75	2.73948	122	0.273775	1
										PVposCBneg V1 5 - PVposCBneg V1 6	0.75	2.73948	122	0.273775	1
										PVposCBneg V1 5 - PVposCBpos V1 5	0.75	2.73948	122	0.273775	1
										PVposCBpos LPFC 4 - PVnegCBpos LPFC 4	0.166667	2.23678	122	0.074512	1
										PVposCBpos LPFC 4 - PVposCBpos LPFC 5	0.166667	2.23678	122	0.074512	1
										PVposCBpos LPFC 6 - (PVposCBpos LPFC 2/3)	0.166667	2.23678	122	0.074512	1
										PVposCBpos LPFC 6 - PVnegCBpos LPFC 6	0.666667	2.23678	122	0.298048	1
										PVposCBpos LPFC 6 - PVposCBpos LPFC 4	0.5	2.23678	122	0.223536	1
										PVposCBpos LPFC 6 - PVposCBpos LPFC 5	0.666667	2.23678	122	0.298048	1
										PVposCBpos LPFC 6 - PVposCBpos V1 6	0.354327	2.51614	122	0.140822	1
										PVposCBpos V1 4 - (PVposCBpos V1 2/3)	1.25	2.73948	122	0.456291	1
										PVposCBpos V1 4 - PVnegCBpos V1 4	1.25	2.73948	122	0.456291	1
										PVposCBpos V1 4 - PVposCBpos LPFC 4	1.64567	2.51614	122	0.654047	1
										PVposCBpos V1 4 - PVposCBpos V1 5	1.5	2.73948	122	0.547549	1
										PVposCBpos V1 4 - PVposCBpos V1 6	1.5	2.73948	122	0.547549	1
										PVposCBpos V1 5 - PVposCBpos LPFC 5	0.31234	2.51614	122	0.124135	1
										PVposCBpos V1 6 - PVnegCBpos V1 6	1.77636e-15	2.73948	122	6.48428e-16	1
										PVposCBpos V1 6 - PVposCBneg V1 6	1.15463e-14	2.73948	122	4.21478e-15	1
										PVposCBpos V1 6 - PVposCBpos V1 5	2.66454e-15	2.73948	122	9.72643e-16	1

## Sheet: 5D(b)_MeanCountPVCB_GAD6567_L4
Summary statistics by PVCB_type & CorticalLayer									Šidák-adjusted post-hoc analyses
PVCB_type	CorticalLayer	emmean	SE	df	lower.CL	upper.CL	.group		contrast	estimate	SE	df	t.ratio	p.value	significant p value
PVnegCBpos	4	-7.82792e-10	1.08944	6	-5.39976	5.39976	a		PVnegCBneg 4Cb - PVnegCBpos 4Cb	22	1.88697	62	11.6589	0	0.00078125
PVposCBneg	4A	6.57541e-09	1.33429	6	-6.61332	6.61332	a		PVnegCBneg 4Cb - PVposCBpos 4Cb	21.5	1.88697	62	11.3939	2.10942e-14
PVposCBpos	4Ca	6.57543e-09	1.33429	6	-6.61332	6.61332	a		PVnegCBneg 4Cb - PVposCBneg 4Cb	21	1.88697	62	11.1289	4.21885e-14
PVposCBpos	4A	6.57543e-09	1.33429	6	-6.61332	6.61332	a		PVnegCBneg 4Cb - PVnegCBneg 4A	19.25	1.88697	62	10.2015	1.30784e-12
PVnegCBpos	4Ca	6.57543e-09	1.33429	6	-6.61332	6.61332	a		PVnegCBneg 4Cb - PVnegCBneg 4Ca	19	1.88697	62	10.069	2.17271e-12
PVnegCBpos	4A	6.57543e-09	1.33429	6	-6.61332	6.61332	a		PVnegCBneg 4Cb - PVnegCBneg 4B	18.75	1.88697	62	9.93656	3.62821e-12
PVnegCBpos	4B	6.57543e-09	1.33429	6	-6.61332	6.61332	a		PVnegCBneg 4Cb - PVnegCBneg 4	13.5833	1.72256	62	7.88554	1.18785e-08
PVposCBpos	4	0.166667	1.08944	6	-5.23309	5.56642	a		PVnegCBneg 4 - PVnegCBneg 4A	5.66667	1.72256	62	3.28967	0.270227
PVnegCBpos	4Cb	0.25	1.33429	6	-6.36332	6.86332	a		PVnegCBneg 4 - PVnegCBneg 4Ca	5.41667	1.72256	62	3.14454	0.384796
PVposCBneg	4Ca	0.5	1.33429	6	-6.11332	7.11332	a		PVnegCBneg 4 - PVnegCBneg 4B	5.16667	1.72256	62	2.99941	0.523231
PVposCBpos	4Cb	0.75	1.33429	6	-5.86332	7.36332	a		PVnegCBneg 4B - PVnegCBpos 4B	3.5	1.88697	62	1.85482	0.999999
PVposCBneg	4B	0.75	1.33429	6	-5.86332	7.36332	a		PVnegCBneg 4Ca - PVposCBpos 4Ca	3.25	1.88697	62	1.72234	1
PVposCBpos	4B	0.75	1.33429	6	-5.86332	7.36332	a		PVnegCBneg 4Ca - PVnegCBpos 4Ca	3.25	1.88697	62	1.72234	1
PVposCBneg	4	0.833333	1.08944	6	-4.56642	6.23309	a		PVnegCBneg 4A - PVposCBneg 4A	3	1.88697	62	1.58985	1
PVposCBneg	4Cb	1.25	1.33429	6	-5.36332	7.86332	a		PVnegCBneg 4A - PVposCBpos 4A	3	1.88697	62	1.58985	1
PVnegCBneg	4A	3	1.33429	6	-3.61332	9.61332	ab		PVnegCBneg 4A - PVnegCBpos 4A	3	1.88697	62	1.58985	1
PVnegCBneg	4Ca	3.25	1.33429	6	-3.36332	9.86332	ab		PVnegCBneg 4Ca - PVposCBneg 4Ca	2.75	1.88697	62	1.45736	1
PVnegCBneg	4B	3.5	1.33429	6	-3.11332	10.1133	ab		PVnegCBneg 4B - PVposCBneg 4B	2.75	1.88697	62	1.45736	1
PVnegCBneg	4	8.66667	1.08944	6	3.26691	14.0664	b		PVnegCBneg 4B - PVposCBpos 4B	2.75	1.88697	62	1.45736	1
PVnegCBneg	4Cb	22.25	1.33429	6	15.6367	28.8633	c		PVposCBpos 4A - PVposCBneg 4A	1.68754e-14	1.88697	62	8.94311e-15	1
									PVposCBpos 4A - PVposCBpos 4Ca	1.77636e-15	1.88697	62	9.4138e-16	1
									PVnegCBpos 4Ca - PVnegCBpos 4	7.35822e-09	1.72256	62	4.27167e-09	1
Mixed effects regression summary (minimal p-values): including PVCB_type*CorticalLayer									PVnegCBpos 4Ca - PVposCBpos 4Ca	4.44089e-15	1.88697	62	2.35345e-15	1
	p.value								PVnegCBpos 4A - PVnegCBpos 4	7.35823e-09	1.72256	62	4.27168e-09	1
PVCB_type only	4.73922e-07								PVnegCBpos 4A - PVposCBneg 4A	2.30926e-14	1.88697	62	1.22379e-14	1
CorticalLayer only	6.25185e-11								PVnegCBpos 4A - PVposCBpos 4A	6.21725e-15	1.88697	62	3.29483e-15	1
PVCB_type*CorticalLayer	8.46189e-07								PVnegCBpos 4A - PVnegCBpos 4Ca	3.55271e-15	1.88697	62	1.88276e-15	1
									PVnegCBpos 4B - PVnegCBpos 4	7.35823e-09	1.72256	62	4.27168e-09	1
									PVnegCBpos 4B - PVnegCBpos 4Ca	4.44089e-15	1.88697	62	2.35345e-15	1
Conditional and Marginal Rsq values									PVnegCBpos 4B - PVnegCBpos 4A	8.88178e-16	1.88697	62	4.7069e-16	1
condR2	0.772892								PVposCBpos 4 - PVposCBpos 4Ca	0.166667	1.72256	62	0.0967551	1
margR2	0.772892								PVposCBpos 4 - PVposCBpos 4A	0.166667	1.72256	62	0.0967551	1
									PVnegCBpos 4Cb - PVnegCBpos 4	0.25	1.72256	62	0.145133	1
									PVnegCBpos 4Cb - PVnegCBpos 4Ca	0.25	1.88697	62	0.132487	1
									PVnegCBpos 4Cb - PVnegCBpos 4A	0.25	1.88697	62	0.132487	1
									PVnegCBpos 4Cb - PVnegCBpos 4B	0.25	1.88697	62	0.132487	1
									PVposCBneg 4Ca - PVposCBneg 4A	0.5	1.88697	62	0.264975	1
									PVposCBneg 4Ca - PVposCBpos 4Ca	0.5	1.88697	62	0.264975	1
									PVposCBneg 4Ca - PVnegCBpos 4Ca	0.5	1.88697	62	0.264975	1
									PVposCBpos 4Cb - PVposCBpos 4Ca	0.75	1.88697	62	0.397462	1
									PVposCBpos 4Cb - PVposCBpos 4A	0.75	1.88697	62	0.397462	1
									PVposCBpos 4Cb - PVposCBpos 4	0.583333	1.72256	62	0.338643	1
									PVposCBpos 4Cb - PVnegCBpos 4Cb	0.5	1.88697	62	0.264975	1
									PVposCBneg 4B - PVposCBneg 4A	0.75	1.88697	62	0.397462	1
									PVposCBneg 4B - PVnegCBpos 4B	0.75	1.88697	62	0.397462	1
									PVposCBneg 4B - PVposCBneg 4Ca	0.25	1.88697	62	0.132487	1
									PVposCBpos 4B - PVposCBpos 4Ca	0.75	1.88697	62	0.397462	1
									PVposCBpos 4B - PVposCBpos 4A	0.75	1.88697	62	0.397462	1
									PVposCBpos 4B - PVnegCBpos 4B	0.75	1.88697	62	0.397462	1
									PVposCBpos 4B - PVposCBpos 4	0.583333	1.72256	62	0.338643	1
									PVposCBpos 4B - PVposCBpos 4Cb	7.99361e-15	1.88697	62	4.23621e-15	1
									PVposCBpos 4B - PVposCBneg 4B	2.66454e-15	1.88697	62	1.41207e-15	1
									PVposCBneg 4 - PVposCBneg 4A	0.833333	1.72256	62	0.483776	1
									PVposCBneg 4 - PVposCBneg 4Ca	0.333333	1.72256	62	0.19351	1
									PVposCBneg 4 - PVposCBneg 4B	0.0833333	1.72256	62	0.0483776	1
									PVposCBneg 4Cb - PVposCBneg 4A	1.25	1.88697	62	0.662437	1
									PVposCBneg 4Cb - PVnegCBpos 4Cb	1	1.88697	62	0.52995	1
									PVposCBneg 4Cb - PVposCBneg 4Ca	0.75	1.88697	62	0.397462	1
									PVposCBneg 4Cb - PVposCBneg 4B	0.5	1.88697	62	0.264975	1
									PVposCBneg 4Cb - PVposCBneg 4	0.416667	1.72256	62	0.241888	1
									PVnegCBneg 4Ca - PVnegCBneg 4A	0.25	1.88697	62	0.132487	1
									PVnegCBneg 4B - PVnegCBneg 4A	0.5	1.88697	62	0.264975	1
									PVnegCBneg 4B - PVnegCBneg 4Ca	0.25	1.88697	62	0.132487	1
									PVposCBneg 4Cb - PVposCBpos 4Cb	0.5	1.88697	62	0.264975	1

## Sheet: 5E(lt)_GAD67int_HUDpos
Summary statistics by BrainArea & Layer									Šidák-adjusted post-hoc analyses
BrainArea	Layer	emmean	SE	df	lower.CL	upper.CL	.group		contrast	estimate	SE	df	t.ratio	p.value	significant p value
V1	2/3	1.18485	0.0748392	6	0.878361	1.49134	a		(LPFC 2/3) - (V1 2/3)	0.0197273	0.0500556	1774	0.394108	1	0.003125
LPFC	2/3	1.20458	0.0663469	6	0.932867	1.47629	a		LPFC 4 - (LPFC 2/3)	0.247445	0.052146	1774	4.74523	6.29849e-05
LPFC	4	1.45202	0.0780809	6	1.13226	1.77178	b		LPFC 5 - (LPFC 2/3)	0.304392	0.0443353	1774	6.86567	2.55361e-10
V1	5	1.48408	0.0770128	6	1.16869	1.79947	bc		LPFC 5 - LPFC 4	0.0569472	0.059815	1774	0.952055	0.999992
V1	4	1.48795	0.0691953	6	1.20457	1.77132	b		LPFC 5 - V1 5	0.0248839	0.0608912	1774	0.408662	1
LPFC	5	1.50897	0.0728235	6	1.21073	1.8072	bc		LPFC 6 - (LPFC 2/3)	0.361004	0.0532238	1774	6.78275	4.48298e-10
LPFC	6	1.56558	0.0787442	6	1.2431	1.88806	bc		LPFC 6 - LPFC 4	0.113559	0.0670721	1774	1.69309	0.930023
V1	6	1.70016	0.0875661	6	1.34155	2.05877	c		LPFC 6 - LPFC 5	0.0566119	0.0602933	1774	0.938942	0.999994
									V1 4 - (V1 2/3)	0.3031	0.0479762	1774	6.31773	9.37484e-09
									V1 4 - LPFC 4	0.0359285	0.0588421	1774	0.610592	1
Mixed effects regression summary (minimal p-values): including BrainArea*Layer									V1 4 - V1 5	0.00386534	0.0516563	1774	0.0748279	1
	p.value								V1 5 - (V1 2/3)	0.299235	0.0590904	1774	5.06402	1.26885e-05
BrainArea only	0.693549								V1 6 - (V1 2/3)	0.515314	0.0725603	1774	7.10187	4.96789e-11
Layer only	9.12009e-12								V1 6 - LPFC 6	0.134583	0.0800955	1774	1.68028	0.935143
BrainArea*Layer	0.0867071								V1 6 - V1 4	0.212214	0.0665264	1774	3.18992	0.039761
									V1 6 - V1 5	0.216079	0.0745461	1774	2.8986	0.100976
Conditional and Marginal Rsq values
condR2	0.170805
margR2	0.0765245

[truncated: 7 more sheets: 5E(lm)_GAD67int_PVpos, 5E(lb)_GAD67int_CBpos, 5E(rt)_GAD65int_HUDpos, 5E(rm)_GAD65int_PVpos, 5E(rb)_GAD65int_CBpos, S4(top R)_MeanInt_PV, S4(bottom R)_MeanInt_CB]
