# Supplementary material for: Proteomic features of gray matter layers and superficial white matter of the rhesus monkey neocortex: comparison of prefrontal area 46 and occipital area 17
Source: Brain Struct Funct. 2024 Jun 28;229(7):1495–525. doi: 10.1007/s00429-024-02819-y (PMC11374833; doi:10.1007/s00429-024-02819-y)
Supplement: Supplementary file 8 — Supplementary file8 (XLSX 353 KB) [file 429_2024_2819_MOESM8_ESM.xlsx]

## Sheet: 6B_OverallProp
Summary statistics by BrainArea & MarkerCombo									Šidák-adjusted post-hoc analyses
BrainArea	MarkerCombo	emmean	SE	df	lower.CL	upper.CL	.group		contrast	estimate	SE	df	t.ratio	p.value	significant p value
LPFC	ALDH1L1pos_GFAPneg	48.0735	9.98683	5	6.15674	89.9903	b		LPFC ALDH1L1pos_GFAPneg - LPFC GFAPpos_ALDH1L1neg	47.4	13.3347	19	3.55463	0.0312724	0.00555556
LPFC	ALDH1L1pos_GFAPpos	157.074	9.98683	5	115.157	198.99	c		LPFC ALDH1L1pos_GFAPneg - V1 ALDH1L1pos_GFAPneg	9.43904	13.4643	19	0.701044	0.999961
LPFC	GFAPpos_ALDH1L1neg	0.673533	9.98683	5	-41.2433	42.5903	a		LPFC ALDH1L1pos_GFAPpos - LPFC ALDH1L1pos_GFAPneg	109	13.3347	19	8.17414	1.82309e-06
V1	ALDH1L1pos_GFAPneg	38.6345	9.98683	5	-3.2823	80.5513	ab		LPFC ALDH1L1pos_GFAPpos - LPFC GFAPpos_ALDH1L1neg	156.4	13.3347	19	11.7288	5.71227e-09
V1	ALDH1L1pos_GFAPpos	166.234	9.98683	5	124.318	208.151	c		V1 ALDH1L1pos_GFAPneg - V1 GFAPpos_ALDH1L1neg	30.8	13.3347	19	2.30976	0.388899
V1	GFAPpos_ALDH1L1neg	7.83449	9.98683	5	-34.0823	49.7513	ab		V1 ALDH1L1pos_GFAPpos - LPFC ALDH1L1pos_GFAPpos	9.16096	13.4643	19	0.680391	0.999973
									V1 ALDH1L1pos_GFAPpos - V1 ALDH1L1pos_GFAPneg	127.6	13.3347	19	9.56899	1.59755e-07
									V1 ALDH1L1pos_GFAPpos - V1 GFAPpos_ALDH1L1neg	158.4	13.3347	19	11.8787	4.61263e-09
Mixed effects regression summary (minimal p-values): including BrainArea*MarkerCombo									V1 GFAPpos_ALDH1L1neg - LPFC GFAPpos_ALDH1L1neg	7.16096	13.4643	19	0.531849	0.999999
	p.value
BrainArea only	0.491773
MarkerCombo only	1.21539e-07
BrainArea*MarkerCombo	0.336376
Conditional and Marginal Rsq values
condR2	0.913532
margR2	0.902816

## Sheet: 6C_MeanNumber_AllLayers
Summary statistics by MarkerCombo, BrainArea & CorticalLayer										Šidák-adjusted post-hoc analyses
MarkerCombo	BrainArea	CorticalLayer	emmean	SE	df	lower.CL	upper.CL	.group		contrast	estimate	SE	df	t.ratio	p.value	significant p value
ALDH1L1pos_GFAPneg	LPFC	1	1.58507	3.63801	6	-18.667	21.8371	a		ALDH1L1pos_GFAPpos LPFC 5 - ALDH1L1pos_GFAPpos LPFC 4	24.8333	4.76394	153	5.21277	0.000374107	0.000347222
ALDH1L1pos_GFAPpos	LPFC	1	22.0851	3.63801	6	1.83302	42.3371	bcdef		(ALDH1L1pos_GFAPneg LPFC 2/3) - ALDH1L1pos_GFAPneg LPFC 1	24	4.76394	153	5.03784	0.000825843
GFAPpos_ALDH1L1neg	LPFC	1	1.41841	3.63801	6	-18.8337	21.6705	a		(ALDH1L1pos_GFAPneg LPFC 2/3) - ALDH1L1pos_GFAPneg LPFC wm	24.606	5.00754	153	4.91379	0.00143248
ALDH1L1pos_GFAPneg	LPFC	2/3	25.5851	3.63801	6	5.33302	45.8371	cdef		ALDH1L1pos_GFAPpos V1 4 - GFAPpos_ALDH1L1neg V1 4	25.4	5.21864	153	4.86717	0.00175769
ALDH1L1pos_GFAPpos	LPFC	2/3	37.5851	3.63801	6	17.333	57.8371	fgh		ALDH1L1pos_GFAPneg V1 4 - (ALDH1L1pos_GFAPneg V1 2/3)	25	5.21864	153	4.79052	0.0024534
GFAPpos_ALDH1L1neg	LPFC	2/3	-0.248261	3.63801	6	-20.5003	20.0038	a		(ALDH1L1pos_GFAPpos LPFC 2/3) - ALDH1L1pos_GFAPpos LPFC wm	23.606	5.00754	153	4.71409	0.00340871
ALDH1L1pos_GFAPneg	LPFC	4	10.0851	3.63801	6	-10.167	30.3371	abcd		ALDH1L1pos_GFAPneg V1 4 - ALDH1L1pos_GFAPneg V1 5	23.6	5.21864	153	4.52225	0.00765237
ALDH1L1pos_GFAPpos	LPFC	4	9.41841	3.63801	6	-10.8337	29.6705	abcd		ALDH1L1pos_GFAPpos LPFC 5 - ALDH1L1pos_GFAPneg LPFC 5	21.3333	4.76394	153	4.47808	0.00918584
GFAPpos_ALDH1L1neg	LPFC	4	-0.248261	3.63801	6	-20.5003	20.0038	a		ALDH1L1pos_GFAPpos V1 6 - ALDH1L1pos_GFAPpos V1 5	23.2	5.21864	153	4.4456	0.010497
ALDH1L1pos_GFAPneg	LPFC	5	12.9184	3.63801	6	-7.33365	33.1705	abcd		ALDH1L1pos_GFAPpos LPFC 1 - GFAPpos_ALDH1L1neg LPFC 1	20.6667	4.76394	153	4.33814	0.0162322
ALDH1L1pos_GFAPpos	LPFC	5	34.2517	3.63801	6	13.9997	54.5038	efg		ALDH1L1pos_GFAPpos LPFC 1 - ALDH1L1pos_GFAPneg LPFC 1	20.5	4.76394	153	4.30316	0.0186717
GFAPpos_ALDH1L1neg	LPFC	5	-0.248261	3.63801	6	-20.5003	20.0038	a		ALDH1L1pos_GFAPpos V1 1 - ALDH1L1pos_GFAPneg V1 1	22	5.21864	153	4.21566	0.026386
ALDH1L1pos_GFAPneg	LPFC	6	7.75174	3.63801	6	-12.5003	28.0038	abc		ALDH1L1pos_GFAPpos LPFC 5 - ALDH1L1pos_GFAPpos V1 5	21.1623	5.03366	153	4.20415	0.0276006
ALDH1L1pos_GFAPpos	LPFC	6	52.9184	3.63801	6	32.6663	73.1705	gh		(ALDH1L1pos_GFAPneg LPFC 2/3) - (ALDH1L1pos_GFAPneg V1 2/3)	20.8956	5.03366	153	4.15117	0.033903
GFAPpos_ALDH1L1neg	LPFC	6	0.0850727	3.63801	6	-20.167	20.3371	a		ALDH1L1pos_GFAPpos LPFC 5 - ALDH1L1pos_GFAPpos LPFC wm	20.2727	5.00754	153	4.04843	0.0501432
ALDH1L1pos_GFAPneg	LPFC	wm	0.979066	3.94862	6	-21.0021	22.9602	a		ALDH1L1pos_GFAPpos LPFC 6 - ALDH1L1pos_GFAPpos LPFC 5	18.6667	4.76394	153	3.91832	0.081008
ALDH1L1pos_GFAPpos	LPFC	wm	13.9791	3.94862	6	-8.0021	35.9602	abcde		ALDH1L1pos_GFAPneg V1 4 - ALDH1L1pos_GFAPneg LPFC 4	19.6044	5.03366	153	3.89466	0.088203
GFAPpos_ALDH1L1neg	LPFC	wm	1.37907	3.94862	6	-20.6021	23.3602	a		ALDH1L1pos_GFAPpos V1 1 - GFAPpos_ALDH1L1neg V1 1	20.2	5.21864	153	3.87074	0.0960539
ALDH1L1pos_GFAPneg	V1	1	0.889466	3.9523	6	-21.1122	22.8911	a		(ALDH1L1pos_GFAPneg LPFC 2/3) - ALDH1L1pos_GFAPneg LPFC 6	17.8333	4.76394	153	3.7434	0.149191
ALDH1L1pos_GFAPpos	V1	1	22.8895	3.9523	6	0.887809	44.8911	bcdef		(ALDH1L1pos_GFAPpos V1 2/3) - ALDH1L1pos_GFAPpos V1 6	18.6	5.21864	153	3.56415	0.264393
GFAPpos_ALDH1L1neg	V1	1	2.68947	3.9523	6	-19.3122	24.6911	ab		(ALDH1L1pos_GFAPpos V1 2/3) - (ALDH1L1pos_GFAPpos LPFC 2/3)	17.3044	5.03366	153	3.43773	0.378919
ALDH1L1pos_GFAPneg	V1	2/3	4.68947	3.9523	6	-17.3122	26.6911	ab		ALDH1L1pos_GFAPpos V1 6 - ALDH1L1pos_GFAPpos V1 wm	17.8	5.21864	153	3.41085	0.406739
ALDH1L1pos_GFAPpos	V1	2/3	54.8895	3.9523	6	32.8878	76.8911	h		ALDH1L1pos_GFAPpos V1 wm - ALDH1L1pos_GFAPneg V1 wm	17.6	5.21864	153	3.37253	0.448236
GFAPpos_ALDH1L1neg	V1	2/3	0.889466	3.9523	6	-21.1122	22.8911	a		ALDH1L1pos_GFAPpos V1 4 - ALDH1L1pos_GFAPpos LPFC 4	16.8711	5.03366	153	3.35165	0.471655
ALDH1L1pos_GFAPneg	V1	4	29.6895	3.9523	6	7.68781	51.6911	def		ALDH1L1pos_GFAPpos LPFC 6 - ALDH1L1pos_GFAPpos V1 6	16.6289	5.03366	153	3.30355	0.527363
ALDH1L1pos_GFAPpos	V1	4	26.2895	3.9523	6	4.28781	48.2911	cdef		(ALDH1L1pos_GFAPneg LPFC 2/3) - ALDH1L1pos_GFAPneg LPFC 4	15.5	4.76394	153	3.25361	0.586936
GFAPpos_ALDH1L1neg	V1	4	0.889466	3.9523	6	-21.1122	22.8911	a		(ALDH1L1pos_GFAPpos LPFC 2/3) - ALDH1L1pos_GFAPpos LPFC 1	15.5	4.76394	153	3.25361	0.586936
ALDH1L1pos_GFAPneg	V1	5	6.08947	3.9523	6	-15.9122	28.0911	abc		ALDH1L1pos_GFAPpos LPFC 6 - (ALDH1L1pos_GFAPpos LPFC 2/3)	15.3333	4.76394	153	3.21862	0.629026
ALDH1L1pos_GFAPpos	V1	5	13.0895	3.9523	6	-8.91219	35.0911	abcd		ALDH1L1pos_GFAPneg LPFC 5 - GFAPpos_ALDH1L1neg LPFC 5	13.1667	4.76394	153	2.76382	0.982654
GFAPpos_ALDH1L1neg	V1	5	0.889466	3.9523	6	-21.1122	22.8911	a		ALDH1L1pos_GFAPpos LPFC 1 - ALDH1L1pos_GFAPpos LPFC 4	12.6667	4.76394	153	2.65886	0.995867
ALDH1L1pos_GFAPneg	V1	6	2.08947	3.9523	6	-19.9122	24.0911	ab		(ALDH1L1pos_GFAPneg LPFC 2/3) - ALDH1L1pos_GFAPneg LPFC 5	12.6667	4.76394	153	2.65886	0.995867
ALDH1L1pos_GFAPpos	V1	6	36.2895	3.9523	6	14.2878	58.2911	fgh		ALDH1L1pos_GFAPpos V1 6 - ALDH1L1pos_GFAPpos V1 1	13.4	5.21864	153	2.56772	0.999169
GFAPpos_ALDH1L1neg	V1	6	1.08947	3.9523	6	-20.9122	23.0911	a		ALDH1L1pos_GFAPpos LPFC 5 - ALDH1L1pos_GFAPpos LPFC 1	12.1667	4.76394	153	2.55391	0.99937
ALDH1L1pos_GFAPneg	V1	wm	0.889466	3.9523	6	-21.1122	22.8911	a		ALDH1L1pos_GFAPpos V1 4 - ALDH1L1pos_GFAPpos V1 5	13.2	5.21864	153	2.5294	0.999624
ALDH1L1pos_GFAPpos	V1	wm	18.4895	3.9523	6	-3.51219	40.4911	abcdef		(ALDH1L1pos_GFAPpos LPFC 2/3) - (ALDH1L1pos_GFAPneg LPFC 2/3)	12	4.76394	153	2.51892	0.999701
GFAPpos_ALDH1L1neg	V1	wm	7.08947	3.9523	6	-14.9122	29.0911	abc		ALDH1L1pos_GFAPpos LPFC wm - ALDH1L1pos_GFAPneg LPFC wm	13	5.21864	153	2.49107	0.999843
										ALDH1L1pos_GFAPpos LPFC wm - GFAPpos_ALDH1L1neg LPFC wm	12.6	5.21864	153	2.41442	0.999979
										ALDH1L1pos_GFAPneg LPFC 5 - ALDH1L1pos_GFAPneg LPFC wm	11.9393	5.00754	153	2.38427	0.999991
Mixed effects regression summary (minimal p-values): including MarkerCombo*BrainArea*CorticalLayer										ALDH1L1pos_GFAPneg LPFC 5 - ALDH1L1pos_GFAPneg LPFC 1	11.3333	4.76394	153	2.37898	0.999993
	p.value									ALDH1L1pos_GFAPpos V1 5 - GFAPpos_ALDH1L1neg V1 5	12.2	5.21864	153	2.33777	0.999998
MarkerCombo only	2.99173e-05									ALDH1L1pos_GFAPpos V1 wm - GFAPpos_ALDH1L1neg V1 wm	11.4	5.21864	153	2.18448	1
BrainArea only	0.890271									ALDH1L1pos_GFAPneg LPFC 4 - GFAPpos_ALDH1L1neg LPFC 4	10.3333	4.76394	153	2.16907	1
CorticalLayer only	1.3114e-06									ALDH1L1pos_GFAPpos LPFC 4 - GFAPpos_ALDH1L1neg LPFC 4	9.66667	4.76394	153	2.02913	1
MarkerCombo*BrainArea	0.781138									GFAPpos_ALDH1L1neg LPFC 5 - GFAPpos_ALDH1L1neg LPFC 4	3.37508e-14	4.76394	153	7.08463e-15	1
MarkerCombo*CorticalLayer	0.000201077									(GFAPpos_ALDH1L1neg LPFC 2/3) - GFAPpos_ALDH1L1neg LPFC 4	3.73035e-14	4.76394	153	7.83038e-15	1
BrainArea*CorticalLayer	0.00464572									(GFAPpos_ALDH1L1neg LPFC 2/3) - GFAPpos_ALDH1L1neg LPFC 5	3.55271e-15	4.76394	153	7.45751e-16	1
MarkerCombo*BrainArea*CorticalLayer	0.000331343									GFAPpos_ALDH1L1neg LPFC 6 - GFAPpos_ALDH1L1neg LPFC 4	0.333333	4.76394	153	0.06997	1
										GFAPpos_ALDH1L1neg LPFC 6 - GFAPpos_ALDH1L1neg LPFC 5	0.333333	4.76394	153	0.06997	1
										GFAPpos_ALDH1L1neg LPFC 6 - (GFAPpos_ALDH1L1neg LPFC 2/3)	0.333333	4.76394	153	0.06997	1
Conditional and Marginal Rsq values										GFAPpos_ALDH1L1neg V1 4 - GFAPpos_ALDH1L1neg LPFC 4	1.13773	5.03366	153	0.226024	1
condR2	0.783149									(GFAPpos_ALDH1L1neg V1 2/3) - (GFAPpos_ALDH1L1neg LPFC 2/3)	1.13773	5.03366	153	0.226024	1
margR2	0.744953									(GFAPpos_ALDH1L1neg V1 2/3) - GFAPpos_ALDH1L1neg V1 4	1.77636e-15	5.21864	153	3.40387e-16	1
										GFAPpos_ALDH1L1neg V1 5 - GFAPpos_ALDH1L1neg LPFC 5	1.13773	5.03366	153	0.226024	1
										GFAPpos_ALDH1L1neg V1 5 - GFAPpos_ALDH1L1neg V1 4	1.77636e-14	5.21864	153	3.40387e-15	1
										GFAPpos_ALDH1L1neg V1 5 - (GFAPpos_ALDH1L1neg V1 2/3)	1.59872e-14	5.21864	153	3.06348e-15	1
										ALDH1L1pos_GFAPneg V1 1 - ALDH1L1pos_GFAPneg V1 wm	4.44089e-16	5.21864	153	8.50968e-17	1
										ALDH1L1pos_GFAPneg LPFC wm - ALDH1L1pos_GFAPneg V1 wm	0.0896002	5.24488	153	0.0170834	1
										GFAPpos_ALDH1L1neg V1 6 - GFAPpos_ALDH1L1neg LPFC 6	1.00439	5.03366	153	0.199535	1
										GFAPpos_ALDH1L1neg V1 6 - GFAPpos_ALDH1L1neg V1 4	0.2	5.21864	153	0.0383242	1
										GFAPpos_ALDH1L1neg V1 6 - (GFAPpos_ALDH1L1neg V1 2/3)	0.2	5.21864	153	0.0383242	1
										GFAPpos_ALDH1L1neg V1 6 - GFAPpos_ALDH1L1neg V1 5	0.2	5.21864	153	0.0383242	1
										GFAPpos_ALDH1L1neg LPFC wm - GFAPpos_ALDH1L1neg LPFC 4	1.62733	5.00754	153	0.324975	1
										GFAPpos_ALDH1L1neg LPFC wm - GFAPpos_ALDH1L1neg LPFC 5	1.62733	5.00754	153	0.324975	1
										GFAPpos_ALDH1L1neg LPFC wm - (GFAPpos_ALDH1L1neg LPFC 2/3)	1.62733	5.00754	153	0.324975	1
										GFAPpos_ALDH1L1neg LPFC wm - GFAPpos_ALDH1L1neg LPFC 6	1.29399	5.00754	153	0.258409	1
										GFAPpos_ALDH1L1neg LPFC wm - ALDH1L1pos_GFAPneg LPFC wm	0.4	5.21864	153	0.0766483	1
										GFAPpos_ALDH1L1neg LPFC 1 - GFAPpos_ALDH1L1neg LPFC 4	1.66667	4.76394	153	0.34985	1
										GFAPpos_ALDH1L1neg LPFC 1 - GFAPpos_ALDH1L1neg LPFC 5	1.66667	4.76394	153	0.34985	1
										GFAPpos_ALDH1L1neg LPFC 1 - (GFAPpos_ALDH1L1neg LPFC 2/3)	1.66667	4.76394	153	0.34985	1
										GFAPpos_ALDH1L1neg LPFC 1 - GFAPpos_ALDH1L1neg LPFC 6	1.33333	4.76394	153	0.27988	1
										GFAPpos_ALDH1L1neg LPFC 1 - GFAPpos_ALDH1L1neg LPFC wm	0.0393396	5.00754	153	0.00785608	1
										ALDH1L1pos_GFAPneg LPFC 1 - ALDH1L1pos_GFAPneg V1 1	0.695606	5.03366	153	0.138191	1
										ALDH1L1pos_GFAPneg LPFC 1 - ALDH1L1pos_GFAPneg LPFC wm	0.606006	5.00754	153	0.121019	1
										ALDH1L1pos_GFAPneg LPFC 1 - GFAPpos_ALDH1L1neg LPFC 1	0.166667	4.76394	153	0.034985	1
										ALDH1L1pos_GFAPneg V1 6 - ALDH1L1pos_GFAPneg V1 wm	1.2	5.21864	153	0.229945	1
										ALDH1L1pos_GFAPneg V1 6 - ALDH1L1pos_GFAPneg V1 1	1.2	5.21864	153	0.229945	1
										ALDH1L1pos_GFAPneg V1 6 - GFAPpos_ALDH1L1neg V1 6	1	5.21864	153	0.191621	1
										GFAPpos_ALDH1L1neg V1 1 - GFAPpos_ALDH1L1neg V1 4	1.8	5.21864	153	0.344918	1
										GFAPpos_ALDH1L1neg V1 1 - (GFAPpos_ALDH1L1neg V1 2/3)	1.8	5.21864	153	0.344918	1
										GFAPpos_ALDH1L1neg V1 1 - GFAPpos_ALDH1L1neg V1 5	1.8	5.21864	153	0.344918	1
										GFAPpos_ALDH1L1neg V1 1 - ALDH1L1pos_GFAPneg V1 1	1.8	5.21864	153	0.344918	1
										GFAPpos_ALDH1L1neg V1 1 - GFAPpos_ALDH1L1neg V1 6	1.6	5.21864	153	0.306593	1
										GFAPpos_ALDH1L1neg V1 1 - GFAPpos_ALDH1L1neg LPFC 1	1.27106	5.03366	153	0.252512	1
										(ALDH1L1pos_GFAPneg V1 2/3) - (GFAPpos_ALDH1L1neg V1 2/3)	3.8	5.21864	153	0.728159	1
										(ALDH1L1pos_GFAPneg V1 2/3) - ALDH1L1pos_GFAPneg V1 wm	3.8	5.21864	153	0.728159	1
										(ALDH1L1pos_GFAPneg V1 2/3) - ALDH1L1pos_GFAPneg V1 1	3.8	5.21864	153	0.728159	1
										(ALDH1L1pos_GFAPneg V1 2/3) - ALDH1L1pos_GFAPneg V1 6	2.6	5.21864	153	0.498214	1
										ALDH1L1pos_GFAPneg V1 5 - GFAPpos_ALDH1L1neg V1 5	5.2	5.21864	153	0.996429	1
										ALDH1L1pos_GFAPneg V1 5 - ALDH1L1pos_GFAPneg V1 wm	5.2	5.21864	153	0.996429	1
										ALDH1L1pos_GFAPneg V1 5 - ALDH1L1pos_GFAPneg V1 1	5.2	5.21864	153	0.996429	1
										ALDH1L1pos_GFAPneg V1 5 - ALDH1L1pos_GFAPneg V1 6	4	5.21864	153	0.766483	1
										ALDH1L1pos_GFAPneg V1 5 - (ALDH1L1pos_GFAPneg V1 2/3)	1.4	5.21864	153	0.268269	1
										GFAPpos_ALDH1L1neg V1 wm - GFAPpos_ALDH1L1neg V1 4	6.2	5.21864	153	1.18805	1
										GFAPpos_ALDH1L1neg V1 wm - (GFAPpos_ALDH1L1neg V1 2/3)	6.2	5.21864	153	1.18805	1
										GFAPpos_ALDH1L1neg V1 wm - GFAPpos_ALDH1L1neg V1 5	6.2	5.21864	153	1.18805	1
										GFAPpos_ALDH1L1neg V1 wm - ALDH1L1pos_GFAPneg V1 wm	6.2	5.21864	153	1.18805	1
										GFAPpos_ALDH1L1neg V1 wm - GFAPpos_ALDH1L1neg V1 6	6	5.21864	153	1.14973	1
										GFAPpos_ALDH1L1neg V1 wm - GFAPpos_ALDH1L1neg LPFC wm	5.7104	5.24488	153	1.08876	1
										GFAPpos_ALDH1L1neg V1 wm - GFAPpos_ALDH1L1neg V1 1	4.4	5.21864	153	0.843132	1
										ALDH1L1pos_GFAPneg LPFC 6 - GFAPpos_ALDH1L1neg LPFC 6	7.66667	4.76394	153	1.60931	1
										ALDH1L1pos_GFAPneg LPFC 6 - ALDH1L1pos_GFAPneg LPFC wm	6.77267	5.00754	153	1.35249	1
										ALDH1L1pos_GFAPneg LPFC 6 - ALDH1L1pos_GFAPneg LPFC 1	6.16667	4.76394	153	1.29445	1
										ALDH1L1pos_GFAPneg LPFC 6 - ALDH1L1pos_GFAPneg V1 6	5.66227	5.03366	153	1.12488	1
										ALDH1L1pos_GFAPneg LPFC 4 - ALDH1L1pos_GFAPneg LPFC wm	9.10601	5.00754	153	1.81846	1
										ALDH1L1pos_GFAPneg LPFC 4 - ALDH1L1pos_GFAPneg LPFC 1	8.5	4.76394	153	1.78424	1
										ALDH1L1pos_GFAPneg LPFC 4 - ALDH1L1pos_GFAPneg LPFC 6	2.33333	4.76394	153	0.48979	1
										ALDH1L1pos_GFAPneg LPFC 4 - ALDH1L1pos_GFAPpos LPFC 4	0.666667	4.76394	153	0.13994	1
										ALDH1L1pos_GFAPneg LPFC 5 - ALDH1L1pos_GFAPneg V1 5	6.82894	5.03366	153	1.35665	1
										ALDH1L1pos_GFAPneg LPFC 5 - ALDH1L1pos_GFAPneg LPFC 6	5.16667	4.76394	153	1.08454	1
										ALDH1L1pos_GFAPneg LPFC 5 - ALDH1L1pos_GFAPneg LPFC 4	2.83333	4.76394	153	0.594745	1
										ALDH1L1pos_GFAPpos V1 5 - ALDH1L1pos_GFAPneg V1 5	7	5.21864	153	1.34135	1
										ALDH1L1pos_GFAPpos LPFC wm - ALDH1L1pos_GFAPpos LPFC 4	4.56066	5.00754	153	0.910759	1
										ALDH1L1pos_GFAPpos V1 wm - ALDH1L1pos_GFAPpos V1 5	5.4	5.21864	153	1.03475	1
										ALDH1L1pos_GFAPpos V1 wm - ALDH1L1pos_GFAPpos LPFC wm	4.5104	5.24488	153	0.859962	1
										ALDH1L1pos_GFAPpos LPFC 1 - ALDH1L1pos_GFAPpos LPFC wm	8.10601	5.00754	153	1.61876	1
										ALDH1L1pos_GFAPpos V1 1 - ALDH1L1pos_GFAPpos V1 5	9.8	5.21864	153	1.87788	1
										ALDH1L1pos_GFAPpos V1 1 - ALDH1L1pos_GFAPpos V1 wm	4.4	5.21864	153	0.843132	1
										ALDH1L1pos_GFAPpos V1 1 - ALDH1L1pos_GFAPpos LPFC 1	0.804394	5.03366	153	0.159803	1
										ALDH1L1pos_GFAPpos V1 4 - ALDH1L1pos_GFAPpos V1 wm	7.8	5.21864	153	1.49464	1
										ALDH1L1pos_GFAPpos V1 4 - ALDH1L1pos_GFAPpos V1 1	3.4	5.21864	153	0.651511	1
										ALDH1L1pos_GFAPneg V1 4 - ALDH1L1pos_GFAPpos V1 4	3.4	5.21864	153	0.651511	1
										ALDH1L1pos_GFAPpos V1 6 - ALDH1L1pos_GFAPpos V1 4	10	5.21864	153	1.91621	1
										(ALDH1L1pos_GFAPpos LPFC 2/3) - ALDH1L1pos_GFAPpos LPFC 5	3.33333	4.76394	153	0.6997	1
										ALDH1L1pos_GFAPpos LPFC 6 - GFAPpos_ALDH1L1neg LPFC 6	52.8333	4.76394	153	11.0903	0
										ALDH1L1pos_GFAPpos LPFC 6 - ALDH1L1pos_GFAPneg LPFC 6	45.1667	4.76394	153	9.48094	0
										(ALDH1L1pos_GFAPpos V1 2/3) - (GFAPpos_ALDH1L1neg V1 2/3)	54	5.21864	153	10.3475	0
										(ALDH1L1pos_GFAPpos V1 2/3) - (ALDH1L1pos_GFAPneg V1 2/3)	50.2	5.21864	153	9.61937	0
										ALDH1L1pos_GFAPpos LPFC 6 - ALDH1L1pos_GFAPpos LPFC 4	43.5	4.76394	153	9.13109	2.09832e-13
										(ALDH1L1pos_GFAPpos V1 2/3) - ALDH1L1pos_GFAPpos V1 5	41.8	5.21864	153	8.00975	1.70733e-10
										(ALDH1L1pos_GFAPpos LPFC 2/3) - (GFAPpos_ALDH1L1neg LPFC 2/3)	37.8333	4.76394	153	7.9416	2.52148e-10
										ALDH1L1pos_GFAPpos LPFC 6 - ALDH1L1pos_GFAPpos LPFC wm	38.9393	5.00754	153	7.77614	6.45933e-10
										ALDH1L1pos_GFAPpos LPFC 5 - GFAPpos_ALDH1L1neg LPFC 5	34.5	4.76394	153	7.2419	1.27221e-08
										(ALDH1L1pos_GFAPpos V1 2/3) - ALDH1L1pos_GFAPpos V1 wm	36.4	5.21864	153	6.975	5.44e-08
										ALDH1L1pos_GFAPpos V1 6 - GFAPpos_ALDH1L1neg V1 6	35.2	5.21864	153	6.74505	1.86241e-07
										ALDH1L1pos_GFAPpos V1 6 - ALDH1L1pos_GFAPneg V1 6	34.2	5.21864	153	6.55343	5.11165e-07
										ALDH1L1pos_GFAPpos LPFC 6 - ALDH1L1pos_GFAPpos LPFC 1	30.8333	4.76394	153	6.47223	7.80553e-07
										(ALDH1L1pos_GFAPpos V1 2/3) - ALDH1L1pos_GFAPpos V1 1	32	5.21864	153	6.13187	4.46145e-06
										(ALDH1L1pos_GFAPpos LPFC 2/3) - ALDH1L1pos_GFAPpos LPFC 4	28.1667	4.76394	153	5.91247	1.33457e-05
										ALDH1L1pos_GFAPneg V1 4 - GFAPpos_ALDH1L1neg V1 4	28.8	5.21864	153	5.51868	8.99023e-05
										ALDH1L1pos_GFAPneg V1 4 - ALDH1L1pos_GFAPneg V1 wm	28.8	5.21864	153	5.51868	8.99023e-05
										ALDH1L1pos_GFAPneg V1 4 - ALDH1L1pos_GFAPneg V1 1	28.8	5.21864	153	5.51868	8.99023e-05
										(ALDH1L1pos_GFAPpos V1 2/3) - ALDH1L1pos_GFAPpos V1 4	28.6	5.21864	153	5.48036	0.000107782
										(ALDH1L1pos_GFAPneg LPFC 2/3) - (GFAPpos_ALDH1L1neg LPFC 2/3)	25.8333	4.76394	153	5.42268	0.000141407
										ALDH1L1pos_GFAPneg V1 4 - ALDH1L1pos_GFAPneg V1 6	27.6	5.21864	153	5.28874	0.000263815

## Sheet: 6C_MeanNumber_L4
Summary statistics by MarkerCombo & CorticalLayer									Šidák-adjusted post-hoc analyses
MarkerCombo	CorticalLayer	emmean	SE	df	lower.CL	upper.CL	.group		contrast	estimate	SE	df	t.ratio	p.value	significant p value
GFAPpos_ALDH1L1neg	4	-0.0822465	1.80044	6	-8.49924	8.33475	a		ALDH1L1pos_GFAPneg 4 - ALDH1L1pos_GFAPneg 4A	8.42259	2.62728	57	3.20582	0.207177	0.00119048
ALDH1L1pos_GFAPpos	4	9.58442	1.80044	6	1.16743	18.0014	bcd		ALDH1L1pos_GFAPneg 4 - ALDH1L1pos_GFAPneg 4B	5.22259	2.62728	57	1.98783	0.99618
ALDH1L1pos_GFAPneg	4	10.2511	1.80044	6	1.83409	18.6681	cd		ALDH1L1pos_GFAPneg 4 - ALDH1L1pos_GFAPneg 4Ca	5.82259	2.62728	57	2.2162	0.962083
GFAPpos_ALDH1L1neg	4A	0.0284937	1.97294	6	-9.19497	9.25196	ab		ALDH1L1pos_GFAPneg 4A - GFAPpos_ALDH1L1neg 4A	1.8	2.7295	57	0.659462	1
ALDH1L1pos_GFAPneg	4A	1.82849	1.97294	6	-7.39497	11.052	abc		ALDH1L1pos_GFAPneg 4B - ALDH1L1pos_GFAPneg 4A	3.2	2.7295	57	1.17238	1
ALDH1L1pos_GFAPpos	4A	5.02849	1.97294	6	-4.19497	14.252	abc		ALDH1L1pos_GFAPneg 4B - ALDH1L1pos_GFAPneg 4Ca	0.6	2.7295	57	0.219821	1
GFAPpos_ALDH1L1neg	4B	0.0284937	1.97294	6	-9.19497	9.25196	ab		ALDH1L1pos_GFAPneg 4B - GFAPpos_ALDH1L1neg 4B	5	2.7295	57	1.83184	0.999618
ALDH1L1pos_GFAPneg	4B	5.02849	1.97294	6	-4.19497	14.252	abc		ALDH1L1pos_GFAPneg 4Ca - ALDH1L1pos_GFAPneg 4A	2.6	2.7295	57	0.952556	1
ALDH1L1pos_GFAPpos	4B	5.42849	1.97294	6	-3.79497	14.652	abc		ALDH1L1pos_GFAPneg 4Ca - GFAPpos_ALDH1L1neg 4Ca	4.4	2.7295	57	1.61202	0.999996
GFAPpos_ALDH1L1neg	4Ca	0.0284937	1.97294	6	-9.19497	9.25196	ab		ALDH1L1pos_GFAPneg 4Cb - ALDH1L1pos_GFAPneg 4	7.37741	2.62728	57	2.808	0.512245
ALDH1L1pos_GFAPneg	4Ca	4.42849	1.97294	6	-4.79497	13.652	abc		ALDH1L1pos_GFAPneg 4Cb - ALDH1L1pos_GFAPneg 4A	15.8	2.7295	57	5.78861	3.3431e-05
ALDH1L1pos_GFAPpos	4Ca	6.62849	1.97294	6	-2.59497	15.852	abc		ALDH1L1pos_GFAPneg 4Cb - ALDH1L1pos_GFAPneg 4B	12.6	2.7295	57	4.61623	0.00237795
GFAPpos_ALDH1L1neg	4Cb	0.0284937	1.97294	6	-9.19497	9.25196	ab		ALDH1L1pos_GFAPneg 4Cb - ALDH1L1pos_GFAPneg 4Ca	13.2	2.7295	57	4.83606	0.0010947
ALDH1L1pos_GFAPpos	4Cb	8.42849	1.97294	6	-0.794969	17.652	abcd		ALDH1L1pos_GFAPneg 4Cb - ALDH1L1pos_GFAPpos 4Cb	9.2	2.7295	57	3.37058	0.132398
ALDH1L1pos_GFAPneg	4Cb	17.6285	1.97294	6	8.40503	26.852	d		ALDH1L1pos_GFAPneg 4Cb - GFAPpos_ALDH1L1neg 4Cb	17.6	2.7295	57	6.44807	2.76002e-06
									ALDH1L1pos_GFAPpos 4 - ALDH1L1pos_GFAPpos 4A	4.55593	2.62728	57	1.73408	0.999939
									ALDH1L1pos_GFAPpos 4 - ALDH1L1pos_GFAPpos 4B	4.15593	2.62728	57	1.58183	0.999998
Mixed effects regression summary (minimal p-values): including MarkerCombo*CorticalLayer									ALDH1L1pos_GFAPpos 4 - ALDH1L1pos_GFAPpos 4Ca	2.95593	2.62728	57	1.12509	1
	p.value								ALDH1L1pos_GFAPpos 4 - ALDH1L1pos_GFAPpos 4Cb	1.15593	2.62728	57	0.43997	1
MarkerCombo only	0.000113225								ALDH1L1pos_GFAPpos 4A - ALDH1L1pos_GFAPneg 4A	3.2	2.7295	57	1.17238	1
CorticalLayer only	0.00220855								ALDH1L1pos_GFAPpos 4A - GFAPpos_ALDH1L1neg 4A	5	2.7295	57	1.83184	0.999618
MarkerCombo*CorticalLayer	0.0245932								ALDH1L1pos_GFAPpos 4B - ALDH1L1pos_GFAPneg 4B	0.4	2.7295	57	0.146547	1
									ALDH1L1pos_GFAPpos 4B - ALDH1L1pos_GFAPpos 4A	0.4	2.7295	57	0.146547	1
									ALDH1L1pos_GFAPpos 4B - GFAPpos_ALDH1L1neg 4B	5.4	2.7295	57	1.97839	0.996612
Conditional and Marginal Rsq values									ALDH1L1pos_GFAPpos 4Ca - ALDH1L1pos_GFAPneg 4Ca	2.2	2.7295	57	0.806009	1
condR2	0.573035								ALDH1L1pos_GFAPpos 4Ca - ALDH1L1pos_GFAPpos 4A	1.6	2.7295	57	0.586188	1
margR2	0.554039								ALDH1L1pos_GFAPpos 4Ca - ALDH1L1pos_GFAPpos 4B	1.2	2.7295	57	0.439641	1
									ALDH1L1pos_GFAPpos 4Ca - GFAPpos_ALDH1L1neg 4Ca	6.6	2.7295	57	2.41803	0.864031
									ALDH1L1pos_GFAPpos 4Cb - ALDH1L1pos_GFAPpos 4A	3.4	2.7295	57	1.24565	1
									ALDH1L1pos_GFAPpos 4Cb - ALDH1L1pos_GFAPpos 4B	3	2.7295	57	1.0991	1
									ALDH1L1pos_GFAPpos 4Cb - ALDH1L1pos_GFAPpos 4Ca	1.8	2.7295	57	0.659462	1
									ALDH1L1pos_GFAPpos 4Cb - GFAPpos_ALDH1L1neg 4Cb	8.4	2.7295	57	3.07749	0.286242
									GFAPpos_ALDH1L1neg 4A - GFAPpos_ALDH1L1neg 4	0.11074	2.62728	57	0.0421501	1
									GFAPpos_ALDH1L1neg 4A - GFAPpos_ALDH1L1neg 4B	1.59872e-14	2.7295	57	5.8572e-15	1
									GFAPpos_ALDH1L1neg 4A - GFAPpos_ALDH1L1neg 4Ca	1.77636e-14	2.7295	57	6.508e-15	1
									GFAPpos_ALDH1L1neg 4A - GFAPpos_ALDH1L1neg 4Cb	1.42109e-14	2.7295	57	5.2064e-15	1
									GFAPpos_ALDH1L1neg 4B - GFAPpos_ALDH1L1neg 4	0.11074	2.62728	57	0.0421501	1
									GFAPpos_ALDH1L1neg 4B - GFAPpos_ALDH1L1neg 4Ca	1.77636e-15	2.7295	57	6.508e-16	1
									GFAPpos_ALDH1L1neg 4Ca - GFAPpos_ALDH1L1neg 4	0.11074	2.62728	57	0.0421501	1
									GFAPpos_ALDH1L1neg 4Cb - GFAPpos_ALDH1L1neg 4	0.11074	2.62728	57	0.0421501	1
									GFAPpos_ALDH1L1neg 4Cb - GFAPpos_ALDH1L1neg 4B	8.88178e-16	2.7295	57	3.254e-16	1
									GFAPpos_ALDH1L1neg 4Cb - GFAPpos_ALDH1L1neg 4Ca	2.66454e-15	2.7295	57	9.762e-16	1

## Sheet: 6E_MarkerInt_ALDH_ALDHonly
Summary statistics by BrainArea & Layer									Šidák-adjusted post-hoc analyses
BrainArea	Layer	emmean	SE	df	lower.CL	upper.CL	.group		contrast	estimate	SE	df	t.ratio	p.value	significant pvalue
LPFC	2/3	1.50704	0.0732298	6	1.20714	1.80693	b		(LPFC 2/3) - (V1 2/3)	0.124913	0.0990356	524	1.26129	0.998528	0.003125
LPFC	4	1.53221	0.0815898	6	1.19808	1.86634	bc		(LPFC 2/3) - LPFC 5	0.0689679	0.0563299	524	1.22436	0.999094
LPFC	5	1.43807	0.0783186	6	1.11733	1.75881	ab		(LPFC 2/3) - LPFC 6	0.225402	0.0665451	524	3.38721	0.0210395
LPFC	6	1.28163	0.0901494	6	0.912447	1.65082	a		LPFC 4 - (LPFC 2/3)	0.0251739	0.0587478	524	0.428509	1
V1	2/3	1.38212	0.111984	6	0.923517	1.84073	ab		LPFC 4 - LPFC 5	0.0941418	0.0668183	524	1.40892	0.992277
V1	4	1.72232	0.0732363	6	1.42239	2.02224	c		LPFC 4 - LPFC 6	0.250576	0.0794095	524	3.15549	0.0463722
V1	5	1.79016	0.100982	6	1.37661	2.2037	c		LPFC 5 - LPFC 6	0.156434	0.0779551	524	2.00672	0.72687
V1	6	1.52561	0.171137	6	0.824755	2.22646	abc		V1 4 - (V1 2/3)	0.340191	0.0964455	524	3.52729	0.0127088
									V1 4 - LPFC 4	0.190105	0.0630765	524	3.01387	0.0730167
									V1 4 - V1 6	0.196707	0.161611	524	1.21717	0.999178
Mixed effects regression summary (minimal p-values): including BrainArea*Layer									V1 5 - (V1 2/3)	0.408031	0.11916	524	3.42424	0.0184489
	p.value								V1 5 - LPFC 5	0.352086	0.0882647	524	3.98898	0.00212025
BrainArea only	0.207765								V1 5 - V1 4	0.0678398	0.0841819	524	0.805871	1
Layer only	0.000759141								V1 5 - V1 6	0.264547	0.175482	524	1.50754	0.981176
BrainArea*Layer	0.00035682								V1 6 - (V1 2/3)	0.143484	0.179607	524	0.798878	1
									V1 6 - LPFC 6	0.243973	0.171369	524	1.42367	0.991087
Conditional and Marginal Rsq values
condR2	0.272562
margR2	0.102991

## Sheet: 6E_MarkerInt_ALDH_BothPos
Summary statistics by BrainArea & Layer									Šidák-adjusted post-hoc analyses
BrainArea	Layer	emmean	SE	df	lower.CL	upper.CL	.group		contrast	estimate	SE	df	t.ratio	p.value	significant p value
LPFC	1	1.04191	0.0646596	6	0.753279	1.33054	ab		(LPFC 2/3) - LPFC 1	0.547692	0.0425425	1820	12.874	0	0.00138889
LPFC	2/3	1.5896	0.060909	6	1.31771	1.86149	d		(LPFC 2/3) - LPFC 4	0.128725	0.0574541	1820	2.24048	0.814216
LPFC	4	1.46088	0.0755239	6	1.12375	1.79801	cd		(LPFC 2/3) - LPFC 5	0.165139	0.0379571	1820	4.35067	0.000945003
LPFC	5	1.42446	0.0619011	6	1.14815	1.70078	c		(LPFC 2/3) - LPFC 6	0.192003	0.033746	1820	5.68966	9.77061e-07
LPFC	6	1.3976	0.0592931	6	1.13292	1.66228	c		(LPFC 2/3) - LPFC wm	0.416333	0.0548922	1820	7.58456	3.48788e-12
LPFC	wm	1.17327	0.0733075	6	0.846035	1.50051	b		(V1 2/3) - (LPFC 2/3)	0.145965	0.0364571	1820	4.00375	0.00427113
V1	1	1.18084	0.0666944	6	0.883125	1.47856	b		(V1 2/3) - V1 1	0.554728	0.0439973	1820	12.6082	0
V1	2/3	1.73557	0.0602412	6	1.46666	2.00448	e		(V1 2/3) - V1 5	0.233827	0.0553558	1820	4.22407	0.00166044
V1	4	1.75802	0.0653582	6	1.46627	2.04977	e		(V1 2/3) - V1 6	0.301266	0.0376645	1820	7.99868	1.46549e-13
V1	5	1.50174	0.0746975	6	1.1683	1.83518	cd		(V1 2/3) - V1 wm	0.81335	0.0476811	1820	17.0581	0
V1	6	1.4343	0.0627047	6	1.1544	1.71421	c		LPFC 4 - LPFC 1	0.418967	0.0619799	1820	6.75973	1.22477e-09
V1	wm	0.922219	0.0692033	6	0.613304	1.23113	a		LPFC 4 - LPFC 5	0.036414	0.0577826	1820	0.63019	1
									LPFC 4 - LPFC 6	0.0632784	0.0557541	1820	1.13496	1
									LPFC 4 - LPFC wm	0.287609	0.0711477	1820	4.04242	0.00363064
Mixed effects regression summary (minimal p-values): including BrainArea*Layer									LPFC 5 - LPFC 1	0.382553	0.0443005	1820	8.63542	0
	p.value								LPFC 5 - LPFC 6	0.0268644	0.0350563	1820	0.766321	1
BrainArea only	0.00689014								LPFC 5 - LPFC wm	0.251195	0.0565273	1820	4.44377	0.000618347
Layer only	2.31257e-36								LPFC 6 - LPFC 1	0.355689	0.0402761	1820	8.83128	0
BrainArea*Layer	1.47711e-06								LPFC 6 - LPFC wm	0.22433	0.0531999	1820	4.21674	0.00171468
									LPFC wm - LPFC 1	0.131359	0.0586203	1820	2.24084	0.813921
									LPFC wm - V1 wm	0.251052	0.0643532	1820	3.90115	0.00652728
Conditional and Marginal Rsq values									V1 1 - LPFC 1	0.138929	0.0513564	1820	2.70519	0.366391
condR2	0.344177								V1 1 - V1 wm	0.258622	0.0554471	1820	4.6643	0.00021925
margR2	0.236054								V1 4 - (V1 2/3)	0.0224527	0.0420247	1820	0.534272	1
									V1 4 - LPFC 4	0.297142	0.0627783	1820	4.7332	0.000157122
									V1 4 - V1 1	0.577181	0.0510185	1820	11.3132	0
									V1 4 - V1 5	0.256279	0.0613495	1820	4.17737	0.00203642
									V1 4 - V1 6	0.323719	0.0454692	1820	7.11952	1.02467e-10
									V1 4 - V1 wm	0.835803	0.0541259	1820	15.4418	0
									V1 5 - LPFC 5	0.0772768	0.0593536	1820	1.30197	0.999999
									V1 5 - V1 1	0.320901	0.0619217	1820	5.18237	1.60659e-05
									V1 5 - V1 6	0.0674395	0.0579733	1820	1.16329	1
									V1 5 - V1 wm	0.579523	0.0647245	1820	8.95369	0
									V1 6 - LPFC 6	0.0367017	0.0382276	1820	0.960083	1
									V1 6 - V1 1	0.253462	0.0472737	1820	5.36158	6.13942e-06
									V1 6 - V1 wm	0.512084	0.050657	1820	10.1088	0

## Sheet: 6E_MarkerInt_GFAP_BothPos
Summary statistics by BrainArea & Layer									Šidák-adjusted post-hoc analyses
BrainArea	Layer	emmean	SE	df	lower.CL	upper.CL	.group		contrast	estimate	SE	df	t.ratio	p.value	significant pvalue
LPFC	1	1.33713	0.0943032	6	0.91617	1.75808	ef		(V1 2/3) - (LPFC 2/3)	0.368525	0.0508927	1822	7.24122	4.31002e-11	0.00138889
LPFC	2/3	0.650877	0.0892491	6	0.252481	1.04927	a		(V1 2/3) - V1 4	0.362321	0.058711	1822	6.17127	5.49678e-08
LPFC	4	0.73879	0.108974	6	0.252345	1.22523	abc		(V1 2/3) - V1 5	0.0633187	0.0774176	1822	0.817885	1
LPFC	5	0.862867	0.0906351	6	0.458284	1.26745	bcd		LPFC 1 - (LPFC 2/3)	0.68625	0.0594677	1822	11.5399	0
LPFC	6	1.39526	0.0871258	6	1.00635	1.78418	ef		LPFC 1 - LPFC 4	0.598337	0.0867269	1822	6.8991	4.74871e-10
LPFC	wm	2.36816	0.105967	6	1.89513	2.84118	g		LPFC 1 - LPFC 5	0.474259	0.0620209	1822	7.64677	2.18359e-12
V1	1	1.25085	0.0970398	6	0.817679	1.68403	e		LPFC 1 - V1 1	0.0862744	0.0718597	1822	1.2006	1
V1	2/3	1.0194	0.0883446	6	0.625044	1.41376	d		LPFC 4 - (LPFC 2/3)	0.0879125	0.0803683	1822	1.09387	1
V1	4	0.657081	0.095242	6	0.231934	1.08223	ab		LPFC 4 - V1 4	0.0817083	0.0878493	1822	0.930096	1
V1	5	0.956084	0.107852	6	0.474645	1.43752	cd		LPFC 5 - (LPFC 2/3)	0.21199	0.0531052	1822	3.99189	0.00448786
V1	6	1.48347	0.0915868	6	1.07464	1.89231	f		LPFC 5 - LPFC 4	0.124078	0.0808913	1822	1.53388	0.999854
V1	wm	2.45843	0.100819	6	2.00839	2.90847	g		LPFC 6 - (LPFC 2/3)	0.744387	0.0471539	1822	15.7863	0
									LPFC 6 - LPFC 1	0.0581373	0.0563555	1822	1.03162	1
Mixed effects regression summary (minimal p-values): including BrainArea*Layer									LPFC 6 - LPFC 4	0.656474	0.0780115	1822	8.41509	7.32747e-15
	p.value								LPFC 6 - LPFC 5	0.532397	0.0491045	1822	10.8421	0
BrainArea only	0.230064								LPFC wm - (LPFC 2/3)	1.71728	0.0767651	1822	22.3706	0
Layer only	8.17461e-35								LPFC wm - LPFC 1	1.03103	0.0820204	1822	12.5704	0
BrainArea*Layer	1.20977e-07								LPFC wm - LPFC 4	1.62937	0.0995561	1822	16.3663	0
									LPFC wm - LPFC 5	1.50529	0.0791208	1822	19.0252	0
									LPFC wm - LPFC 6	0.972892	0.0744395	1822	13.0696	0
Conditional and Marginal Rsq values									V1 1 - (V1 2/3)	0.23145	0.0615044	1822	3.76314	0.0113607
condR2	0.484425								V1 1 - V1 4	0.593771	0.0713838	1822	8.31801	1.46549e-14
margR2	0.389369								V1 1 - V1 5	0.294768	0.0866392	1822	3.40225	0.0440782
									V1 5 - LPFC 5	0.0932166	0.0830802	1822	1.12201	1
									V1 5 - V1 4	0.299003	0.0858388	1822	3.4833	0.0329147
									V1 6 - (V1 2/3)	0.464072	0.0524477	1822	8.84827	0
									V1 6 - LPFC 6	0.0882101	0.0533475	1822	1.6535	0.998926
									V1 6 - V1 1	0.232622	0.0660045	1822	3.52433	0.0283099
									V1 6 - V1 4	0.826393	0.0634769	1822	13.0188	0
									V1 6 - V1 5	0.52739	0.080997	1822	6.51123	6.34354e-09
									V1 wm - (V1 2/3)	1.43903	0.0672519	1822	21.3976	0
									V1 wm - LPFC wm	0.0902753	0.0905281	1822	0.997208	1
									V1 wm - V1 1	1.20758	0.0780626	1822	15.4694	0
									V1 wm - V1 4	1.80135	0.0763068	1822	23.6067	0
									V1 wm - V1 5	1.50235	0.090947	1822	16.5189	0
									V1 wm - V1 6	0.974957	0.0713019	1822	13.6737	0

## Sheet: S6B(left)_OverallOLIG2posProp
Summary statistics by BrainArea & MarkerCombo									Šidák-adjusted post-hoc analyses
BrainArea	MarkerCombo	emmean	SE	df	lower.CL	upper.CL	.group		contrast	estimate	SE	df	t.ratio	p.value	significant p value
LPFC	GFAPorALDH1l1pos_OLIG2pos	7.79249	11.898	5	-37.3163	52.9012	a		LPFC GFAPorALDH1l1pos_OLIG2neg - LPFC GFAPorALDH1l1pos_OLIG2pos	190	15.0354	11	12.6369	4.09487e-07	0.0125
V1	GFAPorALDH1l1pos_OLIG2pos	72.7176	11.898	5	27.6088	117.826	b		LPFC GFAPorALDH1l1pos_OLIG2neg - V1 GFAPorALDH1l1pos_OLIG2neg	58.0749	15.3144	11	3.79219	0.0177674
V1	GFAPorALDH1l1pos_OLIG2neg	139.718	11.898	5	94.6088	184.826	c		V1 GFAPorALDH1l1pos_OLIG2neg - V1 GFAPorALDH1l1pos_OLIG2pos	67	15.0354	11	4.45615	0.00579869
LPFC	GFAPorALDH1l1pos_OLIG2neg	197.792	11.898	5	152.684	242.901	d		V1 GFAPorALDH1l1pos_OLIG2pos - LPFC GFAPorALDH1l1pos_OLIG2pos	64.9251	15.3144	11	4.23949	0.00831146
Mixed effects regression summary (minimal p-values): including BrainArea*MarkerCombo
	p.value
BrainArea only	0.0029834
MarkerCombo only	6.82479e-08
BrainArea*MarkerCombo	0.000122006
Conditional and Marginal Rsq values
condR2	0.906287
margR2	0.882046

## Sheet: S6B(right)_OLIG2posByAstroGroup
Summary statistics by BrainArea & MarkerCombo									Šidák-adjusted post-hoc analyses
BrainArea	MarkerCombo	emmean	SE	df	lower.CL	upper.CL	.group		contrast	estimate	SE	df	t.ratio	p.value	significant pvalue
LPFC	GFAPposALDH1L1neg_OLIG2pos	-0.0361594	4.06409	5	-17.094	17.0217	a		LPFC ALDH1L1posGFAPneg_OLIG2pos - LPFC GFAPposALDH1L1neg_OLIG2pos	4	5.71727	19	0.699634	0.999962	0.00555556
V1	GFAPposALDH1L1neg_OLIG2pos	0.838621	4.06409	5	-16.2192	17.8964	a		LPFC ALDH1L1posGFAPpos_OLIG2pos - LPFC ALDH1L1posGFAPneg_OLIG2pos	0.4	5.71727	19	0.0699634	1
LPFC	ALDH1L1posGFAPneg_OLIG2pos	3.96384	4.06409	5	-13.094	21.0217	a		LPFC ALDH1L1posGFAPpos_OLIG2pos - LPFC GFAPposALDH1L1neg_OLIG2pos	4.4	5.71727	19	0.769598	0.999876
LPFC	ALDH1L1posGFAPpos_OLIG2pos	4.36384	4.06409	5	-12.694	21.4217	a		V1 ALDH1L1posGFAPneg_OLIG2pos - LPFC ALDH1L1posGFAPneg_OLIG2pos	20.4748	5.72321	19	3.5775	0.0297098
V1	ALDH1L1posGFAPneg_OLIG2pos	24.4386	4.06409	5	7.3808	41.4964	b		V1 ALDH1L1posGFAPneg_OLIG2pos - V1 GFAPposALDH1L1neg_OLIG2pos	23.6	5.71727	19	4.12784	0.00854859
V1	ALDH1L1posGFAPpos_OLIG2pos	48.2386	4.06409	5	31.1808	65.2964	c		V1 ALDH1L1posGFAPpos_OLIG2pos - LPFC ALDH1L1posGFAPpos_OLIG2pos	43.8748	5.72321	19	7.66612	4.70738e-06
									V1 ALDH1L1posGFAPpos_OLIG2pos - V1 ALDH1L1posGFAPneg_OLIG2pos	23.8	5.71727	19	4.16282	0.00789497
Mixed effects regression summary (minimal p-values): including BrainArea*MarkerCombo									V1 ALDH1L1posGFAPpos_OLIG2pos - V1 GFAPposALDH1L1neg_OLIG2pos	47.4	5.71727	19	8.29067	1.47364e-06
	p.value								V1 GFAPposALDH1L1neg_OLIG2pos - LPFC GFAPposALDH1L1neg_OLIG2pos	0.874781	5.72321	19	0.152848	1
BrainArea only	0.00200865
MarkerCombo only	0.492633
BrainArea*MarkerCombo	0.00929864
Conditional and Marginal Rsq values
condR2	0.795902
margR2	0.793807

## Sheet: S6C_MeanCountOLIG2pos
Summary statistics by MarkerCombo, BrainArea & CorticalLayer										Šidák-adjusted post-hoc analyses
MarkerCombo	BrainArea	CorticalLayer	emmean	SE	df	lower.CL	upper.CL	.group		contrast	estimate	SE	df	t.ratio	p.value	significant p value
GFAPposALDH1L1neg_OLIG2pos	LPFC	2/3	-0.0732563	1.19632	6	-6.73292	6.58641	a		(ALDH1L1posGFAPneg_OLIG2pos LPFC 2/3) - (ALDH1L1posGFAPneg_OLIG2pos V1 2/3)	0.77912	1.75064	153	0.445048	1	0.000347222
GFAPposALDH1L1neg_OLIG2pos	LPFC	4	-0.0732563	1.19632	6	-6.73292	6.58641	a		(ALDH1L1posGFAPneg_OLIG2pos LPFC 2/3) - (GFAPposALDH1L1neg_OLIG2pos LPFC 2/3)	3	1.66359	153	1.80333	1
GFAPposALDH1L1neg_OLIG2pos	LPFC	6	-0.0732563	1.19632	6	-6.73292	6.58641	a		(ALDH1L1posGFAPneg_OLIG2pos LPFC 2/3) - ALDH1L1posGFAPneg_OLIG2pos LPFC 1	3	1.66359	153	1.80333	1
GFAPposALDH1L1neg_OLIG2pos	LPFC	5	-0.0732563	1.19632	6	-6.73292	6.58641	a		(ALDH1L1posGFAPneg_OLIG2pos LPFC 2/3) - ALDH1L1posGFAPneg_OLIG2pos LPFC 4	1.83333	1.66359	153	1.10204	1
ALDH1L1posGFAPneg_OLIG2pos	LPFC	1	-0.0732563	1.19632	6	-6.73292	6.58641	a		(ALDH1L1posGFAPneg_OLIG2pos LPFC 2/3) - ALDH1L1posGFAPneg_OLIG2pos LPFC 5	2.5	1.66359	153	1.50278	1
GFAPposALDH1L1neg_OLIG2pos	LPFC	wm	-0.0139476	1.30908	6	-7.30133	7.27343	a		(ALDH1L1posGFAPneg_OLIG2pos LPFC 2/3) - ALDH1L1posGFAPneg_OLIG2pos LPFC 6	2.83333	1.66359	153	1.70315	1
ALDH1L1posGFAPneg_OLIG2pos	LPFC	wm	-0.0139476	1.30908	6	-7.30133	7.27343	a		(ALDH1L1posGFAPneg_OLIG2pos LPFC 2/3) - ALDH1L1posGFAPneg_OLIG2pos LPFC wm	2.94069	1.74663	153	1.68364	1
ALDH1L1posGFAPpos_OLIG2pos	LPFC	wm	-0.0139476	1.30908	6	-7.30133	7.27343	a		(ALDH1L1posGFAPneg_OLIG2pos V1 2/3) - (GFAPposALDH1L1neg_OLIG2pos V1 2/3)	2	1.82237	153	1.09747	1
ALDH1L1posGFAPpos_OLIG2pos	LPFC	4	0.0934104	1.19632	6	-6.56626	6.75308	a		(ALDH1L1posGFAPneg_OLIG2pos V1 2/3) - ALDH1L1posGFAPneg_OLIG2pos V1 1	2	1.82237	153	1.09747	1
ALDH1L1posGFAPneg_OLIG2pos	LPFC	6	0.0934104	1.19632	6	-6.56626	6.75308	a		(ALDH1L1posGFAPneg_OLIG2pos V1 2/3) - ALDH1L1posGFAPneg_OLIG2pos V1 6	1.8	1.82237	153	0.987725	1
ALDH1L1posGFAPneg_OLIG2pos	V1	1	0.147624	1.30939	6	-7.14148	7.43673	a		(ALDH1L1posGFAPneg_OLIG2pos V1 2/3) - ALDH1L1posGFAPneg_OLIG2pos V1 wm	2	1.82237	153	1.09747	1
GFAPposALDH1L1neg_OLIG2pos	V1	2/3	0.147624	1.30939	6	-7.14148	7.43673	a		(ALDH1L1posGFAPpos_OLIG2pos LPFC 2/3) - (ALDH1L1posGFAPneg_OLIG2pos LPFC 2/3)	0.666667	1.66359	153	0.40074	1
ALDH1L1posGFAPneg_OLIG2pos	V1	wm	0.147624	1.30939	6	-7.14148	7.43673	a		(ALDH1L1posGFAPpos_OLIG2pos LPFC 2/3) - (GFAPposALDH1L1neg_OLIG2pos LPFC 2/3)	3.66667	1.66359	153	2.20407	1
GFAPposALDH1L1neg_OLIG2pos	V1	5	0.147624	1.30939	6	-7.14148	7.43673	a		(ALDH1L1posGFAPpos_OLIG2pos LPFC 2/3) - ALDH1L1posGFAPpos_OLIG2pos LPFC 1	3.33333	1.66359	153	2.0037	1
GFAPposALDH1L1neg_OLIG2pos	V1	6	0.147624	1.30939	6	-7.14148	7.43673	a		(ALDH1L1posGFAPpos_OLIG2pos LPFC 2/3) - ALDH1L1posGFAPpos_OLIG2pos LPFC 4	3.5	1.66359	153	2.10389	1
GFAPposALDH1L1neg_OLIG2pos	V1	4	0.147624	1.30939	6	-7.14148	7.43673	a		(ALDH1L1posGFAPpos_OLIG2pos LPFC 2/3) - ALDH1L1posGFAPpos_OLIG2pos LPFC 5	3	1.66359	153	1.80333	1
GFAPposALDH1L1neg_OLIG2pos	V1	1	0.147624	1.30939	6	-7.14148	7.43673	a		(ALDH1L1posGFAPpos_OLIG2pos LPFC 2/3) - ALDH1L1posGFAPpos_OLIG2pos LPFC 6	2.5	1.66359	153	1.50278	1
ALDH1L1posGFAPpos_OLIG2pos	V1	1	0.147624	1.30939	6	-7.14148	7.43673	a		(ALDH1L1posGFAPpos_OLIG2pos LPFC 2/3) - ALDH1L1posGFAPpos_OLIG2pos LPFC wm	3.60736	1.74663	153	2.06532	1
ALDH1L1posGFAPpos_OLIG2pos	LPFC	1	0.260077	1.19632	6	-6.39959	6.91974	a		(ALDH1L1posGFAPpos_OLIG2pos V1 2/3) - (ALDH1L1posGFAPneg_OLIG2pos V1 2/3)	22.6	1.82237	153	12.4014	0
ALDH1L1posGFAPneg_OLIG2pos	V1	6	0.347624	1.30939	6	-6.94148	7.63673	a		(ALDH1L1posGFAPpos_OLIG2pos V1 2/3) - (ALDH1L1posGFAPpos_OLIG2pos LPFC 2/3)	21.1542	1.75064	153	12.0837	0
GFAPposALDH1L1neg_OLIG2pos	LPFC	1	0.426744	1.19632	6	-6.23292	7.08641	a		(ALDH1L1posGFAPpos_OLIG2pos V1 2/3) - (GFAPposALDH1L1neg_OLIG2pos V1 2/3)	24.6	1.82237	153	13.4989	0
ALDH1L1posGFAPneg_OLIG2pos	LPFC	5	0.426744	1.19632	6	-6.23292	7.08641	a		(ALDH1L1posGFAPpos_OLIG2pos V1 2/3) - ALDH1L1posGFAPpos_OLIG2pos V1 1	24.6	1.82237	153	13.4989	0
ALDH1L1posGFAPpos_OLIG2pos	LPFC	5	0.59341	1.19632	6	-6.06626	7.25308	a		(ALDH1L1posGFAPpos_OLIG2pos V1 2/3) - ALDH1L1posGFAPpos_OLIG2pos V1 4	9.8	1.82237	153	5.37762	0.000174606
GFAPposALDH1L1neg_OLIG2pos	V1	wm	0.947624	1.30939	6	-6.34148	8.23673	a		(ALDH1L1posGFAPpos_OLIG2pos V1 2/3) - ALDH1L1posGFAPpos_OLIG2pos V1 5	21.6	1.82237	153	11.8527	0
ALDH1L1posGFAPpos_OLIG2pos	LPFC	6	1.09341	1.19632	6	-5.56626	7.75308	a		(ALDH1L1posGFAPpos_OLIG2pos V1 2/3) - ALDH1L1posGFAPpos_OLIG2pos V1 6	20	1.82237	153	10.9747	0
ALDH1L1posGFAPneg_OLIG2pos	LPFC	4	1.09341	1.19632	6	-5.56626	7.75308	a		(ALDH1L1posGFAPpos_OLIG2pos V1 2/3) - ALDH1L1posGFAPpos_OLIG2pos V1 wm	23.4	1.82237	153	12.8404	0
ALDH1L1posGFAPpos_OLIG2pos	V1	wm	1.34762	1.30939	6	-5.94148	8.63673	a		(GFAPposALDH1L1neg_OLIG2pos V1 2/3) - (GFAPposALDH1L1neg_OLIG2pos LPFC 2/3)	0.22088	1.75064	153	0.126171	1
ALDH1L1posGFAPneg_OLIG2pos	V1	2/3	2.14762	1.30939	6	-5.14148	9.43673	a		ALDH1L1posGFAPneg_OLIG2pos LPFC 4 - ALDH1L1posGFAPneg_OLIG2pos LPFC 1	1.16667	1.66359	153	0.701296	1
ALDH1L1posGFAPneg_OLIG2pos	V1	5	2.54762	1.30939	6	-4.74148	9.83673	a		ALDH1L1posGFAPneg_OLIG2pos LPFC 4 - ALDH1L1posGFAPneg_OLIG2pos LPFC 5	0.666667	1.66359	153	0.40074	1
ALDH1L1posGFAPneg_OLIG2pos	LPFC	2/3	2.92674	1.19632	6	-3.73292	9.58641	a		ALDH1L1posGFAPneg_OLIG2pos LPFC 4 - ALDH1L1posGFAPneg_OLIG2pos LPFC 6	1	1.66359	153	0.60111	1
ALDH1L1posGFAPpos_OLIG2pos	V1	5	3.14762	1.30939	6	-4.14148	10.4367	a		ALDH1L1posGFAPneg_OLIG2pos LPFC 4 - ALDH1L1posGFAPneg_OLIG2pos LPFC wm	1.10736	1.74663	153	0.633996	1
ALDH1L1posGFAPpos_OLIG2pos	LPFC	2/3	3.59341	1.19632	6	-3.06626	10.2531	a		ALDH1L1posGFAPneg_OLIG2pos LPFC 4 - ALDH1L1posGFAPpos_OLIG2pos LPFC 4	1	1.66359	153	0.60111	1
ALDH1L1posGFAPpos_OLIG2pos	V1	6	4.74762	1.30939	6	-2.54148	12.0367	a		ALDH1L1posGFAPneg_OLIG2pos LPFC 4 - GFAPposALDH1L1neg_OLIG2pos LPFC 4	1.16667	1.66359	153	0.701296	1
ALDH1L1posGFAPpos_OLIG2pos	V1	4	14.9476	1.30939	6	7.65852	22.2367	b		ALDH1L1posGFAPneg_OLIG2pos LPFC 5 - ALDH1L1posGFAPneg_OLIG2pos LPFC 1	0.5	1.66359	153	0.300555	1
ALDH1L1posGFAPneg_OLIG2pos	V1	4	19.9476	1.30939	6	12.6585	27.2367	bc		ALDH1L1posGFAPneg_OLIG2pos LPFC 5 - ALDH1L1posGFAPneg_OLIG2pos LPFC 6	0.333333	1.66359	153	0.20037	1
ALDH1L1posGFAPpos_OLIG2pos	V1	2/3	24.7476	1.30939	6	17.4585	32.0367	c		ALDH1L1posGFAPneg_OLIG2pos LPFC 5 - ALDH1L1posGFAPneg_OLIG2pos LPFC wm	0.440691	1.74663	153	0.252309	1
										ALDH1L1posGFAPneg_OLIG2pos LPFC 5 - GFAPposALDH1L1neg_OLIG2pos LPFC 5	0.5	1.66359	153	0.300555	1
Mixed effects regression summary (minimal p-values): including MarkerCombo*BrainArea*CorticalLayer										ALDH1L1posGFAPneg_OLIG2pos LPFC 6 - ALDH1L1posGFAPneg_OLIG2pos LPFC 1	0.166667	1.66359	153	0.100185	1
	p.value									ALDH1L1posGFAPneg_OLIG2pos LPFC 6 - ALDH1L1posGFAPneg_OLIG2pos LPFC wm	0.107358	1.74663	153	0.0614657	1
MarkerCombo only	0.764162									ALDH1L1posGFAPneg_OLIG2pos LPFC 6 - GFAPposALDH1L1neg_OLIG2pos LPFC 6	0.166667	1.66359	153	0.100185	1
BrainArea only	0.899762									ALDH1L1posGFAPneg_OLIG2pos LPFC wm - ALDH1L1posGFAPneg_OLIG2pos LPFC 1	0.0593087	1.74663	153	0.033956	1
CorticalLayer only	0.0733038									ALDH1L1posGFAPneg_OLIG2pos LPFC wm - GFAPposALDH1L1neg_OLIG2pos LPFC wm	5.16254e-15	1.82237	153	2.83287e-15	1
MarkerCombo*BrainArea	0.83969									ALDH1L1posGFAPneg_OLIG2pos V1 1 - ALDH1L1posGFAPneg_OLIG2pos LPFC 1	0.22088	1.75064	153	0.126171	1
MarkerCombo*CorticalLayer	0.138895									ALDH1L1posGFAPneg_OLIG2pos V1 4 - (ALDH1L1posGFAPneg_OLIG2pos V1 2/3)	17.8	1.82237	153	9.76751	0
BrainArea*CorticalLayer	3.62988e-12									ALDH1L1posGFAPneg_OLIG2pos V1 4 - ALDH1L1posGFAPneg_OLIG2pos LPFC 4	18.8542	1.75064	153	10.7699	0
MarkerCombo*BrainArea*CorticalLayer	1.98763e-09									ALDH1L1posGFAPneg_OLIG2pos V1 4 - ALDH1L1posGFAPneg_OLIG2pos V1 1	19.8	1.82237	153	10.865	0
										ALDH1L1posGFAPneg_OLIG2pos V1 4 - ALDH1L1posGFAPneg_OLIG2pos V1 5	17.4	1.82237	153	9.54801	0
										ALDH1L1posGFAPneg_OLIG2pos V1 4 - ALDH1L1posGFAPneg_OLIG2pos V1 6	19.6	1.82237	153	10.7552	0
Conditional and Marginal Rsq values										ALDH1L1posGFAPneg_OLIG2pos V1 4 - ALDH1L1posGFAPneg_OLIG2pos V1 wm	19.8	1.82237	153	10.865	0
condR2	0.776547									ALDH1L1posGFAPneg_OLIG2pos V1 4 - ALDH1L1posGFAPpos_OLIG2pos V1 4	5	1.82237	153	2.74368	0.986428
margR2	0.768893									ALDH1L1posGFAPneg_OLIG2pos V1 4 - GFAPposALDH1L1neg_OLIG2pos V1 4	19.8	1.82237	153	10.865	0
										ALDH1L1posGFAPneg_OLIG2pos V1 5 - (ALDH1L1posGFAPneg_OLIG2pos V1 2/3)	0.4	1.82237	153	0.219495	1
										ALDH1L1posGFAPneg_OLIG2pos V1 5 - ALDH1L1posGFAPneg_OLIG2pos LPFC 5	2.12088	1.75064	153	1.21149	1
										ALDH1L1posGFAPneg_OLIG2pos V1 5 - ALDH1L1posGFAPneg_OLIG2pos V1 1	2.4	1.82237	153	1.31697	1
										ALDH1L1posGFAPneg_OLIG2pos V1 5 - ALDH1L1posGFAPneg_OLIG2pos V1 6	2.2	1.82237	153	1.20722	1
										ALDH1L1posGFAPneg_OLIG2pos V1 5 - ALDH1L1posGFAPneg_OLIG2pos V1 wm	2.4	1.82237	153	1.31697	1
										ALDH1L1posGFAPneg_OLIG2pos V1 5 - GFAPposALDH1L1neg_OLIG2pos V1 5	2.4	1.82237	153	1.31697	1
										ALDH1L1posGFAPneg_OLIG2pos V1 6 - ALDH1L1posGFAPneg_OLIG2pos LPFC 6	0.254213	1.75064	153	0.145211	1
										ALDH1L1posGFAPneg_OLIG2pos V1 6 - ALDH1L1posGFAPneg_OLIG2pos V1 1	0.2	1.82237	153	0.109747	1
										ALDH1L1posGFAPneg_OLIG2pos V1 6 - ALDH1L1posGFAPneg_OLIG2pos V1 wm	0.2	1.82237	153	0.109747	1
										ALDH1L1posGFAPneg_OLIG2pos V1 6 - GFAPposALDH1L1neg_OLIG2pos V1 6	0.2	1.82237	153	0.109747	1
										ALDH1L1posGFAPneg_OLIG2pos V1 wm - ALDH1L1posGFAPneg_OLIG2pos LPFC wm	0.161571	1.82668	153	0.0884507	1
										ALDH1L1posGFAPneg_OLIG2pos V1 wm - ALDH1L1posGFAPneg_OLIG2pos V1 1	5.91888e-15	1.82237	153	3.2479e-15	1
										ALDH1L1posGFAPneg_OLIG2pos V1 wm - ALDH1L1posGFAPpos_OLIG2pos LPFC wm	0.161571	1.82668	153	0.0884507	1
										ALDH1L1posGFAPpos_OLIG2pos LPFC 1 - ALDH1L1posGFAPneg_OLIG2pos LPFC 1	0.333333	1.66359	153	0.20037	1
										ALDH1L1posGFAPpos_OLIG2pos LPFC 1 - ALDH1L1posGFAPneg_OLIG2pos LPFC 6	0.166667	1.66359	153	0.100185	1
										ALDH1L1posGFAPpos_OLIG2pos LPFC 1 - ALDH1L1posGFAPpos_OLIG2pos LPFC 4	0.166667	1.66359	153	0.100185	1
										ALDH1L1posGFAPpos_OLIG2pos LPFC 1 - ALDH1L1posGFAPpos_OLIG2pos LPFC wm	0.274025	1.74663	153	0.156887	1
										ALDH1L1posGFAPpos_OLIG2pos LPFC 1 - ALDH1L1posGFAPpos_OLIG2pos V1 1	0.112453	1.75064	153	0.0642354	1
										ALDH1L1posGFAPpos_OLIG2pos LPFC 4 - ALDH1L1posGFAPpos_OLIG2pos LPFC wm	0.107358	1.74663	153	0.0614657	1
										ALDH1L1posGFAPpos_OLIG2pos LPFC 4 - GFAPposALDH1L1neg_OLIG2pos LPFC 4	0.166667	1.66359	153	0.100185	1
										ALDH1L1posGFAPpos_OLIG2pos LPFC 5 - ALDH1L1posGFAPpos_OLIG2pos LPFC 1	0.333333	1.66359	153	0.20037	1
										ALDH1L1posGFAPpos_OLIG2pos LPFC 5 - ALDH1L1posGFAPpos_OLIG2pos LPFC 4	0.5	1.66359	153	0.300555	1
										ALDH1L1posGFAPpos_OLIG2pos LPFC 5 - ALDH1L1posGFAPpos_OLIG2pos LPFC wm	0.607358	1.74663	153	0.347731	1
										ALDH1L1posGFAPpos_OLIG2pos LPFC 5 - GFAPposALDH1L1neg_OLIG2pos LPFC 5	0.666667	1.66359	153	0.40074	1
										ALDH1L1posGFAPpos_OLIG2pos LPFC 6 - ALDH1L1posGFAPneg_OLIG2pos LPFC 6	1	1.66359	153	0.60111	1
										ALDH1L1posGFAPpos_OLIG2pos LPFC 6 - ALDH1L1posGFAPpos_OLIG2pos LPFC 1	0.833333	1.66359	153	0.500925	1
										ALDH1L1posGFAPpos_OLIG2pos LPFC 6 - ALDH1L1posGFAPpos_OLIG2pos LPFC 4	1	1.66359	153	0.60111	1
										ALDH1L1posGFAPpos_OLIG2pos LPFC 6 - ALDH1L1posGFAPpos_OLIG2pos LPFC 5	0.5	1.66359	153	0.300555	1
										ALDH1L1posGFAPpos_OLIG2pos LPFC 6 - ALDH1L1posGFAPpos_OLIG2pos LPFC wm	1.10736	1.74663	153	0.633996	1
										ALDH1L1posGFAPpos_OLIG2pos LPFC 6 - GFAPposALDH1L1neg_OLIG2pos LPFC 6	1.16667	1.66359	153	0.701296	1
										ALDH1L1posGFAPpos_OLIG2pos LPFC wm - ALDH1L1posGFAPneg_OLIG2pos LPFC wm	6.10623e-16	1.82237	153	3.35071e-16	1
										ALDH1L1posGFAPpos_OLIG2pos LPFC wm - GFAPposALDH1L1neg_OLIG2pos LPFC wm	5.77316e-15	1.82237	153	3.16794e-15	1
										ALDH1L1posGFAPpos_OLIG2pos V1 1 - ALDH1L1posGFAPneg_OLIG2pos V1 1	1.16573e-14	1.82237	153	6.39681e-15	1
										ALDH1L1posGFAPpos_OLIG2pos V1 1 - GFAPposALDH1L1neg_OLIG2pos V1 1	3.88578e-16	1.82237	153	2.13227e-16	1
										ALDH1L1posGFAPpos_OLIG2pos V1 4 - ALDH1L1posGFAPpos_OLIG2pos LPFC 4	14.8542	1.75064	153	8.485	1.09113e-11
										ALDH1L1posGFAPpos_OLIG2pos V1 4 - ALDH1L1posGFAPpos_OLIG2pos V1 1	14.8	1.82237	153	8.1213	9.0018e-11
										ALDH1L1posGFAPpos_OLIG2pos V1 4 - ALDH1L1posGFAPpos_OLIG2pos V1 5	11.8	1.82237	153	6.47509	7.69044e-07
										ALDH1L1posGFAPpos_OLIG2pos V1 4 - ALDH1L1posGFAPpos_OLIG2pos V1 6	10.2	1.82237	153	5.59711	6.18744e-05
										ALDH1L1posGFAPpos_OLIG2pos V1 4 - ALDH1L1posGFAPpos_OLIG2pos V1 wm	13.6	1.82237	153	7.46281	3.75089e-09
										ALDH1L1posGFAPpos_OLIG2pos V1 4 - GFAPposALDH1L1neg_OLIG2pos V1 4	14.8	1.82237	153	8.1213	9.0018e-11
										ALDH1L1posGFAPpos_OLIG2pos V1 5 - ALDH1L1posGFAPneg_OLIG2pos V1 5	0.6	1.82237	153	0.329242	1
										ALDH1L1posGFAPpos_OLIG2pos V1 5 - ALDH1L1posGFAPpos_OLIG2pos LPFC 5	2.55421	1.75064	153	1.45901	1
										ALDH1L1posGFAPpos_OLIG2pos V1 5 - ALDH1L1posGFAPpos_OLIG2pos V1 1	3	1.82237	153	1.64621	1
										ALDH1L1posGFAPpos_OLIG2pos V1 5 - ALDH1L1posGFAPpos_OLIG2pos V1 wm	1.8	1.82237	153	0.987725	1
										ALDH1L1posGFAPpos_OLIG2pos V1 5 - GFAPposALDH1L1neg_OLIG2pos V1 5	3	1.82237	153	1.64621	1
										ALDH1L1posGFAPpos_OLIG2pos V1 6 - ALDH1L1posGFAPneg_OLIG2pos V1 6	4.4	1.82237	153	2.41444	0.999979
										ALDH1L1posGFAPpos_OLIG2pos V1 6 - ALDH1L1posGFAPpos_OLIG2pos LPFC 6	3.65421	1.75064	153	2.08736	1
										ALDH1L1posGFAPpos_OLIG2pos V1 6 - ALDH1L1posGFAPpos_OLIG2pos V1 1	4.6	1.82237	153	2.52419	0.999664
										ALDH1L1posGFAPpos_OLIG2pos V1 6 - ALDH1L1posGFAPpos_OLIG2pos V1 5	1.6	1.82237	153	0.877978	1
										ALDH1L1posGFAPpos_OLIG2pos V1 6 - ALDH1L1posGFAPpos_OLIG2pos V1 wm	3.4	1.82237	153	1.8657	1
										ALDH1L1posGFAPpos_OLIG2pos V1 6 - GFAPposALDH1L1neg_OLIG2pos V1 6	4.6	1.82237	153	2.52419	0.999664
										ALDH1L1posGFAPpos_OLIG2pos V1 wm - ALDH1L1posGFAPneg_OLIG2pos V1 wm	1.2	1.82237	153	0.658484	1
										ALDH1L1posGFAPpos_OLIG2pos V1 wm - ALDH1L1posGFAPpos_OLIG2pos LPFC wm	1.36157	1.82668	153	0.745379	1
										ALDH1L1posGFAPpos_OLIG2pos V1 wm - ALDH1L1posGFAPpos_OLIG2pos V1 1	1.2	1.82237	153	0.658484	1
										ALDH1L1posGFAPpos_OLIG2pos V1 wm - GFAPposALDH1L1neg_OLIG2pos V1 wm	0.4	1.82237	153	0.219495	1
										GFAPposALDH1L1neg_OLIG2pos LPFC 1 - (GFAPposALDH1L1neg_OLIG2pos LPFC 2/3)	0.5	1.66359	153	0.300555	1
										GFAPposALDH1L1neg_OLIG2pos LPFC 1 - ALDH1L1posGFAPneg_OLIG2pos LPFC 1	0.5	1.66359	153	0.300555	1
										GFAPposALDH1L1neg_OLIG2pos LPFC 1 - ALDH1L1posGFAPpos_OLIG2pos LPFC 1	0.166667	1.66359	153	0.100185	1
										GFAPposALDH1L1neg_OLIG2pos LPFC 1 - GFAPposALDH1L1neg_OLIG2pos LPFC 4	0.5	1.66359	153	0.300555	1
										GFAPposALDH1L1neg_OLIG2pos LPFC 1 - GFAPposALDH1L1neg_OLIG2pos LPFC 5	0.5	1.66359	153	0.300555	1
										GFAPposALDH1L1neg_OLIG2pos LPFC 1 - GFAPposALDH1L1neg_OLIG2pos LPFC 6	0.5	1.66359	153	0.300555	1
										GFAPposALDH1L1neg_OLIG2pos LPFC 1 - GFAPposALDH1L1neg_OLIG2pos LPFC wm	0.440691	1.74663	153	0.252309	1
										GFAPposALDH1L1neg_OLIG2pos LPFC 1 - GFAPposALDH1L1neg_OLIG2pos V1 1	0.27912	1.75064	153	0.159439	1
										GFAPposALDH1L1neg_OLIG2pos LPFC 4 - (GFAPposALDH1L1neg_OLIG2pos LPFC 2/3)	2.88658e-15	1.66359	153	1.73515e-15	1
										GFAPposALDH1L1neg_OLIG2pos LPFC 5 - (GFAPposALDH1L1neg_OLIG2pos LPFC 2/3)	8.38218e-15	1.66359	153	5.03862e-15	1
										GFAPposALDH1L1neg_OLIG2pos LPFC 5 - GFAPposALDH1L1neg_OLIG2pos LPFC 4	5.4956e-15	1.66359	153	3.30347e-15	1
										GFAPposALDH1L1neg_OLIG2pos LPFC 5 - GFAPposALDH1L1neg_OLIG2pos LPFC 6	4.08007e-15	1.66359	153	2.45257e-15	1
										GFAPposALDH1L1neg_OLIG2pos LPFC 6 - (GFAPposALDH1L1neg_OLIG2pos LPFC 2/3)	4.30211e-15	1.66359	153	2.58605e-15	1
										GFAPposALDH1L1neg_OLIG2pos LPFC 6 - GFAPposALDH1L1neg_OLIG2pos LPFC 4	1.41553e-15	1.66359	153	8.50893e-16	1
										GFAPposALDH1L1neg_OLIG2pos LPFC wm - (GFAPposALDH1L1neg_OLIG2pos LPFC 2/3)	0.0593087	1.74663	153	0.033956	1
										GFAPposALDH1L1neg_OLIG2pos LPFC wm - GFAPposALDH1L1neg_OLIG2pos LPFC 4	0.0593087	1.74663	153	0.033956	1
										GFAPposALDH1L1neg_OLIG2pos LPFC wm - GFAPposALDH1L1neg_OLIG2pos LPFC 5	0.0593087	1.74663	153	0.033956	1
										GFAPposALDH1L1neg_OLIG2pos LPFC wm - GFAPposALDH1L1neg_OLIG2pos LPFC 6	0.0593087	1.74663	153	0.033956	1
										GFAPposALDH1L1neg_OLIG2pos V1 1 - (GFAPposALDH1L1neg_OLIG2pos V1 2/3)	7.99361e-15	1.82237	153	4.38638e-15	1
										GFAPposALDH1L1neg_OLIG2pos V1 1 - ALDH1L1posGFAPneg_OLIG2pos V1 1	1.12688e-14	1.82237	153	6.18358e-15	1
										GFAPposALDH1L1neg_OLIG2pos V1 1 - GFAPposALDH1L1neg_OLIG2pos V1 4	1.9984e-15	1.82237	153	1.0966e-15	1
										GFAPposALDH1L1neg_OLIG2pos V1 1 - GFAPposALDH1L1neg_OLIG2pos V1 5	3.60822e-15	1.82237	153	1.97996e-15	1
										GFAPposALDH1L1neg_OLIG2pos V1 1 - GFAPposALDH1L1neg_OLIG2pos V1 6	2.38698e-15	1.82237	153	1.30982e-15	1
										GFAPposALDH1L1neg_OLIG2pos V1 4 - (GFAPposALDH1L1neg_OLIG2pos V1 2/3)	5.9952e-15	1.82237	153	3.28979e-15	1
										GFAPposALDH1L1neg_OLIG2pos V1 4 - GFAPposALDH1L1neg_OLIG2pos LPFC 4	0.22088	1.75064	153	0.126171	1
										GFAPposALDH1L1neg_OLIG2pos V1 4 - GFAPposALDH1L1neg_OLIG2pos V1 5	1.60982e-15	1.82237	153	8.83369e-16	1
										GFAPposALDH1L1neg_OLIG2pos V1 4 - GFAPposALDH1L1neg_OLIG2pos V1 6	3.88578e-16	1.82237	153	2.13227e-16	1
										GFAPposALDH1L1neg_OLIG2pos V1 5 - (GFAPposALDH1L1neg_OLIG2pos V1 2/3)	4.38538e-15	1.82237	153	2.40642e-15	1
										GFAPposALDH1L1neg_OLIG2pos V1 5 - GFAPposALDH1L1neg_OLIG2pos LPFC 5	0.22088	1.75064	153	0.126171	1
										GFAPposALDH1L1neg_OLIG2pos V1 6 - (GFAPposALDH1L1neg_OLIG2pos V1 2/3)	5.60663e-15	1.82237	153	3.07656e-15	1
										GFAPposALDH1L1neg_OLIG2pos V1 6 - GFAPposALDH1L1neg_OLIG2pos LPFC 6	0.22088	1.75064	153	0.126171	1
										GFAPposALDH1L1neg_OLIG2pos V1 6 - GFAPposALDH1L1neg_OLIG2pos V1 5	1.22125e-15	1.82237	153	6.70142e-16	1
										GFAPposALDH1L1neg_OLIG2pos V1 wm - (GFAPposALDH1L1neg_OLIG2pos V1 2/3)	0.8	1.82237	153	0.438989	1
										GFAPposALDH1L1neg_OLIG2pos V1 wm - GFAPposALDH1L1neg_OLIG2pos LPFC wm	0.961571	1.82668	153	0.526403	1
										GFAPposALDH1L1neg_OLIG2pos V1 wm - GFAPposALDH1L1neg_OLIG2pos V1 1	0.8	1.82237	153	0.438989	1
										GFAPposALDH1L1neg_OLIG2pos V1 wm - GFAPposALDH1L1neg_OLIG2pos V1 4	0.8	1.82237	153	0.438989	1
										GFAPposALDH1L1neg_OLIG2pos V1 wm - GFAPposALDH1L1neg_OLIG2pos V1 5	0.8	1.82237	153	0.438989	1
										GFAPposALDH1L1neg_OLIG2pos V1 wm - GFAPposALDH1L1neg_OLIG2pos V1 6	0.8	1.82237	153	0.438989	1

## Sheet: S6C_MeanCountOLIG2pos_L4
Summary statistics by MarkerCombo & CorticalLayer									Šidák-adjusted post-hoc analyses
MarkerCombo	CorticalLayer	emmean	SE	df	lower.CL	upper.CL	.group		contrast	estimate	SE	df	t.ratio	p.value	significant p value
GFAPposALDH1L1neg_OLIG2pos	4	-0.0135718	0.978045	6	-4.58591	4.55876	a		ALDH1L1posGFAPneg_OLIG2pos 4 - ALDH1L1posGFAPneg_OLIG2pos 4A	0.550179	1.44514	57	0.38071	1	0.00119048
GFAPposALDH1L1neg_OLIG2pos	4A	0.00291581	1.07143	6	-5.00601	5.01184	a		ALDH1L1posGFAPneg_OLIG2pos 4A - GFAPposALDH1L1neg_OLIG2pos 4A	0.6	1.50731	57	0.398061	1
GFAPposALDH1L1neg_OLIG2pos	4B	0.00291581	1.07143	6	-5.00601	5.01184	a		ALDH1L1posGFAPneg_OLIG2pos 4B - ALDH1L1posGFAPneg_OLIG2pos 4	2.24982	1.44514	57	1.55682	0.999999
GFAPposALDH1L1neg_OLIG2pos	4Ca	0.00291581	1.07143	6	-5.00601	5.01184	a		ALDH1L1posGFAPneg_OLIG2pos 4B - ALDH1L1posGFAPneg_OLIG2pos 4A	2.8	1.50731	57	1.85762	0.999412
GFAPposALDH1L1neg_OLIG2pos	4Cb	0.00291581	1.07143	6	-5.00601	5.01184	a		ALDH1L1posGFAPneg_OLIG2pos 4B - ALDH1L1posGFAPneg_OLIG2pos 4Ca	0.6	1.50731	57	0.398061	1
ALDH1L1posGFAPpos_OLIG2pos	4	0.153095	0.978045	6	-4.41924	4.72543	a		ALDH1L1posGFAPneg_OLIG2pos 4B - ALDH1L1posGFAPpos_OLIG2pos 4B	0.4	1.50731	57	0.265374	1
ALDH1L1posGFAPneg_OLIG2pos	4A	0.602916	1.07143	6	-4.40601	5.61184	a		ALDH1L1posGFAPneg_OLIG2pos 4B - GFAPposALDH1L1neg_OLIG2pos 4B	3.4	1.50731	57	2.25568	0.949009
ALDH1L1posGFAPneg_OLIG2pos	4	1.15309	0.978045	6	-3.41924	5.72543	a		ALDH1L1posGFAPneg_OLIG2pos 4Ca - ALDH1L1posGFAPneg_OLIG2pos 4	1.64982	1.44514	57	1.14163	1
ALDH1L1posGFAPpos_OLIG2pos	4A	2.20292	1.07143	6	-2.80601	7.21184	a		ALDH1L1posGFAPneg_OLIG2pos 4Ca - ALDH1L1posGFAPneg_OLIG2pos 4A	2.2	1.50731	57	1.45956	1
ALDH1L1posGFAPneg_OLIG2pos	4Ca	2.80292	1.07143	6	-2.20601	7.81184	a		ALDH1L1posGFAPneg_OLIG2pos 4Ca - GFAPposALDH1L1neg_OLIG2pos 4Ca	2.8	1.50731	57	1.85762	0.999412
ALDH1L1posGFAPpos_OLIG2pos	4B	3.00292	1.07143	6	-2.00601	8.01184	a		ALDH1L1posGFAPneg_OLIG2pos 4Cb - ALDH1L1posGFAPneg_OLIG2pos 4	11.8498	1.44514	57	8.19977	3.36453e-09
ALDH1L1posGFAPneg_OLIG2pos	4B	3.40292	1.07143	6	-1.60601	8.41184	a		ALDH1L1posGFAPneg_OLIG2pos 4Cb - ALDH1L1posGFAPneg_OLIG2pos 4A	12.4	1.50731	57	8.22659	3.03744e-09
ALDH1L1posGFAPpos_OLIG2pos	4Ca	4.40292	1.07143	6	-0.606008	9.41184	a		ALDH1L1posGFAPneg_OLIG2pos 4Cb - ALDH1L1posGFAPneg_OLIG2pos 4B	9.6	1.50731	57	6.36897	3.73043e-06
ALDH1L1posGFAPpos_OLIG2pos	4Cb	5.20292	1.07143	6	0.193992	10.2118	a		ALDH1L1posGFAPneg_OLIG2pos 4Cb - ALDH1L1posGFAPneg_OLIG2pos 4Ca	10.2	1.50731	57	6.76703	8.15902e-07
ALDH1L1posGFAPneg_OLIG2pos	4Cb	13.0029	1.07143	6	7.99399	18.0118	b		ALDH1L1posGFAPneg_OLIG2pos 4Cb - ALDH1L1posGFAPpos_OLIG2pos 4Cb	7.8	1.50731	57	5.17479	0.000323266
									ALDH1L1posGFAPneg_OLIG2pos 4Cb - GFAPposALDH1L1neg_OLIG2pos 4Cb	13	1.50731	57	8.62465	6.68747e-10
									ALDH1L1posGFAPpos_OLIG2pos 4A - ALDH1L1posGFAPneg_OLIG2pos 4A	1.6	1.50731	57	1.0615	1
Mixed effects regression summary (minimal p-values): including MarkerCombo*CorticalLayer									ALDH1L1posGFAPpos_OLIG2pos 4A - ALDH1L1posGFAPpos_OLIG2pos 4	2.04982	1.44514	57	1.41842	1
	p.value								ALDH1L1posGFAPpos_OLIG2pos 4A - GFAPposALDH1L1neg_OLIG2pos 4A	2.2	1.50731	57	1.45956	1
MarkerCombo only	0.40005								ALDH1L1posGFAPpos_OLIG2pos 4B - ALDH1L1posGFAPpos_OLIG2pos 4	2.84982	1.44514	57	1.972	0.99688
CorticalLayer only	3.20432e-11								ALDH1L1posGFAPpos_OLIG2pos 4B - ALDH1L1posGFAPpos_OLIG2pos 4A	0.8	1.50731	57	0.530748	1
MarkerCombo*CorticalLayer	3.07296e-07								ALDH1L1posGFAPpos_OLIG2pos 4B - GFAPposALDH1L1neg_OLIG2pos 4B	3	1.50731	57	1.9903	0.996059
									ALDH1L1posGFAPpos_OLIG2pos 4Ca - ALDH1L1posGFAPneg_OLIG2pos 4Ca	1.6	1.50731	57	1.0615	1
									ALDH1L1posGFAPpos_OLIG2pos 4Ca - ALDH1L1posGFAPpos_OLIG2pos 4	4.24982	1.44514	57	2.94077	0.391763
Conditional and Marginal Rsq values									ALDH1L1posGFAPpos_OLIG2pos 4Ca - ALDH1L1posGFAPpos_OLIG2pos 4A	2.2	1.50731	57	1.45956	1
condR2	0.657295								ALDH1L1posGFAPpos_OLIG2pos 4Ca - ALDH1L1posGFAPpos_OLIG2pos 4B	1.4	1.50731	57	0.928808	1
margR2	0.653721								ALDH1L1posGFAPpos_OLIG2pos 4Ca - GFAPposALDH1L1neg_OLIG2pos 4Ca	4.4	1.50731	57	2.91911	0.41036
									ALDH1L1posGFAPpos_OLIG2pos 4Cb - ALDH1L1posGFAPpos_OLIG2pos 4	5.04982	1.44514	57	3.49435	0.0927548
									ALDH1L1posGFAPpos_OLIG2pos 4Cb - ALDH1L1posGFAPpos_OLIG2pos 4A	3	1.50731	57	1.9903	0.996059
									ALDH1L1posGFAPpos_OLIG2pos 4Cb - ALDH1L1posGFAPpos_OLIG2pos 4B	2.2	1.50731	57	1.45956	1
									ALDH1L1posGFAPpos_OLIG2pos 4Cb - ALDH1L1posGFAPpos_OLIG2pos 4Ca	0.8	1.50731	57	0.530748	1
									ALDH1L1posGFAPpos_OLIG2pos 4Cb - GFAPposALDH1L1neg_OLIG2pos 4Cb	5.2	1.50731	57	3.44986	0.105591
									GFAPposALDH1L1neg_OLIG2pos 4A - GFAPposALDH1L1neg_OLIG2pos 4	0.0164876	1.44514	57	0.011409	1
									GFAPposALDH1L1neg_OLIG2pos 4B - GFAPposALDH1L1neg_OLIG2pos 4	0.0164876	1.44514	57	0.011409	1
									GFAPposALDH1L1neg_OLIG2pos 4B - GFAPposALDH1L1neg_OLIG2pos 4A	7.66054e-15	1.50731	57	5.08227e-15	1
									GFAPposALDH1L1neg_OLIG2pos 4Ca - GFAPposALDH1L1neg_OLIG2pos 4	0.0164876	1.44514	57	0.011409	1
									GFAPposALDH1L1neg_OLIG2pos 4Ca - GFAPposALDH1L1neg_OLIG2pos 4A	7.88258e-15	1.50731	57	5.22958e-15	1
									GFAPposALDH1L1neg_OLIG2pos 4Ca - GFAPposALDH1L1neg_OLIG2pos 4B	2.22045e-16	1.50731	57	1.47312e-16	1
									GFAPposALDH1L1neg_OLIG2pos 4Cb - GFAPposALDH1L1neg_OLIG2pos 4	0.0164876	1.44514	57	0.011409	1
									GFAPposALDH1L1neg_OLIG2pos 4Cb - GFAPposALDH1L1neg_OLIG2pos 4A	9.4369e-15	1.50731	57	6.26076e-15	1
									GFAPposALDH1L1neg_OLIG2pos 4Cb - GFAPposALDH1L1neg_OLIG2pos 4B	1.77636e-15	1.50731	57	1.1785e-15	1
									GFAPposALDH1L1neg_OLIG2pos 4Cb - GFAPposALDH1L1neg_OLIG2pos 4Ca	1.55431e-15	1.50731	57	1.03118e-15	1

[truncated: 3 more sheets: S6E_OLIG2int_AllOLIG2posAstros, S6E_OLIG2int_ALDHGFAPposOLIG2p, S6E_OLIG2int_ALDHonly]
