# Supplementary material for: Proteomic features of gray matter layers and superficial white matter of the rhesus monkey neocortex: comparison of prefrontal area 46 and occipital area 17
Source: Brain Struct Funct. 2024 Jun 28;229(7):1495–525. doi: 10.1007/s00429-024-02819-y (PMC11374833; doi:10.1007/s00429-024-02819-y)
Supplement: Supplementary file 9 — Supplementary file9 (XLSX 62 KB) [file 429_2024_2819_MOESM9_ESM.xlsx]

## Sheet: 7B_OverallProp
Summary statistics by BrainArea & MarkerCombo									Šidák-adjusted post-hoc analyses
BrainArea	MarkerCombo	emmean	SE	df	lower.CL	upper.CL	.group		contrast	estimate	SE	df	t.ratio	p.value	significant pvalue
LPFC	BCAS1neg_CNPASEneg	172.793	12.1467	6	123.049	222.537	b		LPFC BCAS1neg_CNPASEneg - LPFC BCAS1pos_CNPASEneg	169.167	17.1161	30	9.88345	1.68204e-09	0.003125
LPFC	BCAS1pos_CNPASEneg	3.62646	12.1467	6	-46.1176	53.3705	a		LPFC BCAS1neg_CNPASEneg - LPFC BCAS1pos_CNPASEpos	171.667	17.1161	30	10.0295	1.19603e-09
LPFC	BCAS1pos_CNPASEpos	1.12646	12.1467	6	-48.6176	50.8705	a		LPFC BCAS1neg_CNPASEneg - LPFC CNPASEpos_BCAS1neg	130.333	17.1161	30	7.61464	4.80338e-07
LPFC	CNPASEpos_BCAS1neg	42.4598	12.1467	6	-7.28427	92.2039	a		LPFC BCAS1neg_CNPASEneg - V1 BCAS1neg_CNPASEneg	26.2999	17.969	30	1.46363	0.990651
V1	BCAS1neg_CNPASEneg	146.493	13.3058	6	92.002	200.984	b		LPFC BCAS1pos_CNPASEneg - LPFC BCAS1pos_CNPASEpos	2.5	17.1161	30	0.146061	1
V1	BCAS1pos_CNPASEneg	9.29318	13.3058	6	-45.198	63.7843	a		LPFC CNPASEpos_BCAS1neg - LPFC BCAS1pos_CNPASEneg	38.8333	17.1161	30	2.26881	0.581564
V1	BCAS1pos_CNPASEpos	3.49318	13.3058	6	-50.998	57.9843	a		LPFC CNPASEpos_BCAS1neg - LPFC BCAS1pos_CNPASEpos	41.3333	17.1161	30	2.41487	0.464289
V1	CNPASEpos_BCAS1neg	51.8932	13.3058	6	-2.59797	106.384	a		V1 BCAS1neg_CNPASEneg - V1 BCAS1pos_CNPASEneg	137.2	18.7498	30	7.31741	1.05744e-06
									V1 BCAS1neg_CNPASEneg - V1 BCAS1pos_CNPASEpos	143	18.7498	30	7.62675	4.65249e-07
									V1 BCAS1neg_CNPASEneg - V1 CNPASEpos_BCAS1neg	94.6	18.7498	30	5.04539	0.000573682
Mixed effects regression summary (minimal p-values): including BrainArea*MarkerCombo									V1 BCAS1pos_CNPASEneg - LPFC BCAS1pos_CNPASEneg	5.66672	17.969	30	0.315362	1
	p.value								V1 BCAS1pos_CNPASEneg - V1 BCAS1pos_CNPASEpos	5.8	18.7498	30	0.309337	1
BrainArea only	0.153695								V1 BCAS1pos_CNPASEpos - LPFC BCAS1pos_CNPASEpos	2.36672	17.969	30	0.131712	1
MarkerCombo only	4.27155e-11								V1 CNPASEpos_BCAS1neg - LPFC CNPASEpos_BCAS1neg	9.43339	17.969	30	0.524982	1
BrainArea*MarkerCombo	0.169549								V1 CNPASEpos_BCAS1neg - V1 BCAS1pos_CNPASEneg	42.6	18.7498	30	2.27202	0.578926
									V1 CNPASEpos_BCAS1neg - V1 BCAS1pos_CNPASEpos	48.4	18.7498	30	2.58136	0.344528
Conditional and Marginal Rsq values
condR2	0.829025
margR2	0.827816

## Sheet: 7C_MeanNumber_AllLayers
Summary statistics by MarkerCombo, BrainArea & CorticalLayer										Šidák-adjusted post-hoc analyses
MarkerCombo	BrainArea	CorticalLayer	emmean	SE	df	lower.CL	upper.CL	.group		contrast	estimate	SE	df	t.ratio	p.value	significant pvalue
BCAS1neg_CNPASEneg	LPFC	1	8.49815	3.45626	6	-11.1389	28.1352	a		(BCAS1neg_CNPASEneg LPFC 2/3) - (BCAS1neg_CNPASEneg V1 2/3)	13.6739	5.03284	174	2.71694	0.996584	0.0003125
BCAS1pos_CNPASEneg	LPFC	1	-0.168514	3.45626	6	-19.8055	19.4685	a		(BCAS1neg_CNPASEneg LPFC 2/3) - (BCAS1pos_CNPASEneg LPFC 2/3)	47	4.78032	174	9.83197	0
BCAS1pos_CNPASEpos	LPFC	1	-0.168514	3.45626	6	-19.8055	19.4685	a		(BCAS1neg_CNPASEneg LPFC 2/3) - (BCAS1pos_CNPASEpos LPFC 2/3)	48	4.78032	174	10.0412	0
CNPASEpos_BCAS1neg	LPFC	1	-0.168514	3.45626	6	-19.8055	19.4685	a		(BCAS1neg_CNPASEneg LPFC 2/3) - (CNPASEpos_BCAS1neg LPFC 2/3)	45.3333	4.78032	174	9.48332	0
BCAS1neg_CNPASEneg	LPFC	2/3	47.8315	3.45626	6	28.1945	67.4685	efg		(BCAS1neg_CNPASEneg LPFC 2/3) - BCAS1neg_CNPASEneg LPFC 1	39.3333	4.78032	174	8.22817	3.35132e-11
BCAS1pos_CNPASEneg	LPFC	2/3	0.831486	3.45626	6	-18.8055	20.4685	a		(BCAS1neg_CNPASEneg LPFC 2/3) - BCAS1neg_CNPASEneg LPFC 4	29.3333	4.78032	174	6.13627	4.3214e-06
BCAS1pos_CNPASEpos	LPFC	2/3	-0.168514	3.45626	6	-19.8055	19.4685	a		(BCAS1neg_CNPASEneg LPFC 2/3) - BCAS1neg_CNPASEneg LPFC 5	8.5	4.78032	174	1.77812	1
CNPASEpos_BCAS1neg	LPFC	2/3	2.49815	3.45626	6	-17.1389	22.1352	a		(BCAS1neg_CNPASEneg V1 2/3) - (BCAS1pos_CNPASEneg V1 2/3)	32.2	5.23658	174	6.14905	4.0448e-06
BCAS1neg_CNPASEneg	LPFC	4	18.4982	3.45626	6	-1.13885	38.1352	abcd		(BCAS1neg_CNPASEneg V1 2/3) - (BCAS1pos_CNPASEpos V1 2/3)	33.8	5.23658	174	6.45459	8.12666e-07
BCAS1pos_CNPASEneg	LPFC	4	0.331486	3.45626	6	-19.3055	19.9685	a		(BCAS1neg_CNPASEneg V1 2/3) - (CNPASEpos_BCAS1neg V1 2/3)	33	5.23658	174	6.30182	1.82335e-06
BCAS1pos_CNPASEpos	LPFC	4	-0.00184684	3.45626	6	-19.6389	19.6352	a		(BCAS1neg_CNPASEneg V1 2/3) - BCAS1neg_CNPASEneg V1 1	24.8	5.23658	174	4.73591	0.00350823
CNPASEpos_BCAS1neg	LPFC	4	2.16482	3.45626	6	-17.4722	21.8018	a		(BCAS1neg_CNPASEneg V1 2/3) - BCAS1neg_CNPASEneg V1 5	16.6	5.23658	174	3.17001	0.754978
BCAS1neg_CNPASEneg	LPFC	5	39.3315	3.45626	6	19.6945	58.9685	efg		(BCAS1neg_CNPASEneg V1 2/3) - BCAS1neg_CNPASEneg V1 6	1	5.23658	174	0.190964	1
BCAS1pos_CNPASEneg	LPFC	5	-0.00184684	3.45626	6	-19.6389	19.6352	a		(BCAS1pos_CNPASEneg LPFC 2/3) - (BCAS1pos_CNPASEpos LPFC 2/3)	1	4.78032	174	0.209191	1
BCAS1pos_CNPASEpos	LPFC	5	0.16482	3.45626	6	-19.4722	19.8018	a		(BCAS1pos_CNPASEneg LPFC 2/3) - BCAS1pos_CNPASEneg LPFC 1	1	4.78032	174	0.209191	1
CNPASEpos_BCAS1neg	LPFC	5	7.49815	3.45626	6	-12.1389	27.1352	a		(BCAS1pos_CNPASEneg LPFC 2/3) - BCAS1pos_CNPASEneg LPFC 4	0.5	4.78032	174	0.104595	1
BCAS1neg_CNPASEneg	LPFC	6	57.8315	3.45626	6	38.1945	77.4685	g		(BCAS1pos_CNPASEneg LPFC 2/3) - BCAS1pos_CNPASEneg LPFC 5	0.833333	4.78032	174	0.174326	1
BCAS1pos_CNPASEneg	LPFC	6	1.83149	3.45626	6	-17.8055	21.4685	a		(BCAS1pos_CNPASEneg V1 2/3) - (BCAS1pos_CNPASEneg LPFC 2/3)	1.12606	5.03284	174	0.223743	1
BCAS1pos_CNPASEpos	LPFC	6	0.498153	3.45626	6	-19.1389	20.1352	a		(BCAS1pos_CNPASEneg V1 2/3) - (BCAS1pos_CNPASEpos V1 2/3)	1.6	5.23658	174	0.305543	1
CNPASEpos_BCAS1neg	LPFC	6	29.6648	3.45626	6	10.0278	49.3018	bcde		(BCAS1pos_CNPASEneg V1 2/3) - (CNPASEpos_BCAS1neg V1 2/3)	0.8	5.23658	174	0.152771	1
BCAS1neg_CNPASEneg	V1	1	9.35755	3.78023	6	-12.1201	30.8352	ab		(BCAS1pos_CNPASEneg V1 2/3) - BCAS1pos_CNPASEneg V1 1	1.6	5.23658	174	0.305543	1
BCAS1pos_CNPASEneg	V1	1	0.357548	3.78023	6	-21.1201	21.8352	a		(BCAS1pos_CNPASEneg V1 2/3) - BCAS1pos_CNPASEneg V1 5	1	5.23658	174	0.190964	1
BCAS1pos_CNPASEpos	V1	1	0.357548	3.78023	6	-21.1201	21.8352	a		(BCAS1pos_CNPASEpos V1 2/3) - (BCAS1pos_CNPASEpos LPFC 2/3)	0.526061	5.03284	174	0.104526	1
CNPASEpos_BCAS1neg	V1	1	0.357548	3.78023	6	-21.1201	21.8352	a		(BCAS1pos_CNPASEpos V1 2/3) - BCAS1pos_CNPASEpos V1 1	0	5.23658	174	0	1
BCAS1neg_CNPASEneg	V1	2/3	34.1575	3.78023	6	12.6799	55.6352	def		(CNPASEpos_BCAS1neg LPFC 2/3) - (BCAS1pos_CNPASEneg LPFC 2/3)	1.66667	4.78032	174	0.348651	1
BCAS1pos_CNPASEneg	V1	2/3	1.95755	3.78023	6	-19.5201	23.4352	a		(CNPASEpos_BCAS1neg LPFC 2/3) - (BCAS1pos_CNPASEpos LPFC 2/3)	2.66667	4.78032	174	0.557842	1
BCAS1pos_CNPASEpos	V1	2/3	0.357548	3.78023	6	-21.1201	21.8352	a		(CNPASEpos_BCAS1neg LPFC 2/3) - (CNPASEpos_BCAS1neg V1 2/3)	1.34061	5.03284	174	0.266372	1
CNPASEpos_BCAS1neg	V1	2/3	1.15755	3.78023	6	-20.3201	22.6352	a		(CNPASEpos_BCAS1neg LPFC 2/3) - CNPASEpos_BCAS1neg LPFC 1	2.66667	4.78032	174	0.557842	1
BCAS1neg_CNPASEneg	V1	4	53.9575	3.78023	6	32.4799	75.4352	fg		(CNPASEpos_BCAS1neg LPFC 2/3) - CNPASEpos_BCAS1neg LPFC 4	0.333333	4.78032	174	0.0697303	1
BCAS1pos_CNPASEneg	V1	4	3.55755	3.78023	6	-17.9201	25.0352	a		(CNPASEpos_BCAS1neg V1 2/3) - (BCAS1pos_CNPASEpos V1 2/3)	0.8	5.23658	174	0.152771	1
BCAS1pos_CNPASEpos	V1	4	1.95755	3.78023	6	-19.5201	23.4352	a		(CNPASEpos_BCAS1neg V1 2/3) - CNPASEpos_BCAS1neg V1 1	0.8	5.23658	174	0.152771	1
CNPASEpos_BCAS1neg	V1	4	36.1575	3.78023	6	14.6799	57.6352	def		BCAS1neg_CNPASEneg LPFC 1 - BCAS1pos_CNPASEneg LPFC 1	8.66667	4.78032	174	1.81299	1
BCAS1neg_CNPASEneg	V1	5	17.5575	3.78023	6	-3.92011	39.0352	abcd		BCAS1neg_CNPASEneg LPFC 1 - BCAS1pos_CNPASEpos LPFC 1	8.66667	4.78032	174	1.81299	1
BCAS1pos_CNPASEneg	V1	5	0.957548	3.78023	6	-20.5201	22.4352	a		BCAS1neg_CNPASEneg LPFC 1 - CNPASEpos_BCAS1neg LPFC 1	8.66667	4.78032	174	1.81299	1
BCAS1pos_CNPASEpos	V1	5	1.55755	3.78023	6	-19.9201	23.0352	a		BCAS1neg_CNPASEneg LPFC 4 - BCAS1neg_CNPASEneg LPFC 1	10	4.78032	174	2.09191	1
CNPASEpos_BCAS1neg	V1	5	3.75755	3.78023	6	-17.7201	25.2352	a		BCAS1neg_CNPASEneg LPFC 4 - BCAS1pos_CNPASEneg LPFC 4	18.1667	4.78032	174	3.8003	0.144204
BCAS1neg_CNPASEneg	V1	6	33.1575	3.78023	6	11.6799	54.6352	cdef		BCAS1neg_CNPASEneg LPFC 4 - BCAS1pos_CNPASEpos LPFC 4	18.5	4.78032	174	3.87003	0.112984
BCAS1pos_CNPASEneg	V1	6	4.15755	3.78023	6	-17.3201	25.6352	a		BCAS1neg_CNPASEneg LPFC 4 - CNPASEpos_BCAS1neg LPFC 4	16.3333	4.78032	174	3.41678	0.459668
BCAS1pos_CNPASEpos	V1	6	0.957548	3.78023	6	-20.5201	22.4352	a		BCAS1neg_CNPASEneg LPFC 5 - BCAS1neg_CNPASEneg LPFC 1	30.8333	4.78032	174	6.45005	8.32553e-07
CNPASEpos_BCAS1neg	V1	6	12.1575	3.78023	6	-9.32011	33.6352	abc		BCAS1neg_CNPASEneg LPFC 5 - BCAS1neg_CNPASEneg LPFC 4	20.8333	4.78032	174	4.35814	0.0173048
										BCAS1neg_CNPASEneg LPFC 5 - BCAS1neg_CNPASEneg V1 5	21.7739	5.03284	174	4.32637	0.0196921
										BCAS1neg_CNPASEneg LPFC 5 - BCAS1pos_CNPASEneg LPFC 5	39.3333	4.78032	174	8.22817	3.35132e-11
Mixed effects regression summary (minimal p-values): including MarkerCombo*BrainArea*CorticalLayer										BCAS1neg_CNPASEneg LPFC 5 - BCAS1pos_CNPASEpos LPFC 5	39.1667	4.78032	174	8.19331	4.13936e-11
	p.value									BCAS1neg_CNPASEneg LPFC 5 - CNPASEpos_BCAS1neg LPFC 5	31.8333	4.78032	174	6.65924	2.70593e-07
MarkerCombo only	0.0715572									BCAS1neg_CNPASEneg LPFC 6 - (BCAS1neg_CNPASEneg LPFC 2/3)	10	4.78032	174	2.09191	1
BrainArea only	0.864613									BCAS1neg_CNPASEneg LPFC 6 - BCAS1neg_CNPASEneg LPFC 1	49.3333	4.78032	174	10.3201	0
CorticalLayer only	8.79945e-20									BCAS1neg_CNPASEneg LPFC 6 - BCAS1neg_CNPASEneg LPFC 4	39.3333	4.78032	174	8.22817	3.35132e-11
MarkerCombo*BrainArea	0.962557									BCAS1neg_CNPASEneg LPFC 6 - BCAS1neg_CNPASEneg LPFC 5	18.5	4.78032	174	3.87003	0.112984
MarkerCombo*CorticalLayer	1.74892e-11									BCAS1neg_CNPASEneg LPFC 6 - BCAS1neg_CNPASEneg V1 6	24.6739	5.03284	174	4.90259	0.00168091
BrainArea*CorticalLayer	2.38722e-06									BCAS1neg_CNPASEneg LPFC 6 - BCAS1pos_CNPASEneg LPFC 6	56	4.78032	174	11.7147	0
MarkerCombo*BrainArea*CorticalLayer	0.00114317									BCAS1neg_CNPASEneg LPFC 6 - BCAS1pos_CNPASEpos LPFC 6	57.3333	4.78032	174	11.9936	0
										BCAS1neg_CNPASEneg LPFC 6 - CNPASEpos_BCAS1neg LPFC 6	28.1667	4.78032	174	5.89221	1.50343e-05
										BCAS1neg_CNPASEneg V1 1 - BCAS1neg_CNPASEneg LPFC 1	0.859394	5.03284	174	0.170757	1
Conditional and Marginal Rsq values										BCAS1neg_CNPASEneg V1 1 - BCAS1pos_CNPASEneg V1 1	9	5.23658	174	1.71868	1
condR2	0.803504									BCAS1neg_CNPASEneg V1 1 - BCAS1pos_CNPASEpos V1 1	9	5.23658	174	1.71868	1
margR2	0.794267									BCAS1neg_CNPASEneg V1 1 - CNPASEpos_BCAS1neg V1 1	9	5.23658	174	1.71868	1
										BCAS1neg_CNPASEneg V1 4 - (BCAS1neg_CNPASEneg V1 2/3)	19.8	5.23658	174	3.78109	0.154013
										BCAS1neg_CNPASEneg V1 4 - BCAS1neg_CNPASEneg LPFC 4	35.4594	5.03284	174	7.04561	3.22566e-08
										BCAS1neg_CNPASEneg V1 4 - BCAS1neg_CNPASEneg V1 1	44.6	5.23658	174	8.51701	5.80203e-12
										BCAS1neg_CNPASEneg V1 4 - BCAS1neg_CNPASEneg V1 5	36.4	5.23658	174	6.9511	5.45911e-08
										BCAS1neg_CNPASEneg V1 4 - BCAS1neg_CNPASEneg V1 6	20.8	5.23658	174	3.97206	0.0780496
										BCAS1neg_CNPASEneg V1 4 - BCAS1pos_CNPASEneg V1 4	50.4	5.23658	174	9.6246	0
										BCAS1neg_CNPASEneg V1 4 - BCAS1pos_CNPASEpos V1 4	52	5.23658	174	9.93014	0
										BCAS1neg_CNPASEneg V1 4 - CNPASEpos_BCAS1neg V1 4	17.8	5.23658	174	3.39916	0.480027
										BCAS1neg_CNPASEneg V1 5 - BCAS1neg_CNPASEneg V1 1	8.2	5.23658	174	1.56591	1
										BCAS1neg_CNPASEneg V1 5 - BCAS1pos_CNPASEneg V1 5	16.6	5.23658	174	3.17001	0.754978
										BCAS1neg_CNPASEneg V1 5 - BCAS1pos_CNPASEpos V1 5	16	5.23658	174	3.05543	0.868898
										BCAS1neg_CNPASEneg V1 5 - CNPASEpos_BCAS1neg V1 5	13.8	5.23658	174	2.63531	0.99924
										BCAS1neg_CNPASEneg V1 6 - BCAS1neg_CNPASEneg V1 1	23.8	5.23658	174	4.54495	0.00796382
										BCAS1neg_CNPASEneg V1 6 - BCAS1neg_CNPASEneg V1 5	15.6	5.23658	174	2.97904	0.924379
										BCAS1neg_CNPASEneg V1 6 - BCAS1pos_CNPASEneg V1 6	29	5.23658	174	5.53796	8.67982e-05
										BCAS1neg_CNPASEneg V1 6 - BCAS1pos_CNPASEpos V1 6	32.2	5.23658	174	6.14905	4.0448e-06
										BCAS1neg_CNPASEneg V1 6 - CNPASEpos_BCAS1neg V1 6	21	5.23658	174	4.01025	0.0677181
										BCAS1pos_CNPASEneg LPFC 1 - BCAS1pos_CNPASEpos LPFC 1	8.88178e-14	4.78032	174	1.85799e-14	1
										BCAS1pos_CNPASEneg LPFC 1 - CNPASEpos_BCAS1neg LPFC 1	1.47438e-13	4.78032	174	3.08426e-14	1
										BCAS1pos_CNPASEneg LPFC 4 - BCAS1pos_CNPASEneg LPFC 1	0.5	4.78032	174	0.104595	1
										BCAS1pos_CNPASEneg LPFC 4 - BCAS1pos_CNPASEneg LPFC 5	0.333333	4.78032	174	0.0697303	1
										BCAS1pos_CNPASEneg LPFC 4 - BCAS1pos_CNPASEpos LPFC 4	0.333333	4.78032	174	0.0697303	1
										BCAS1pos_CNPASEneg LPFC 5 - BCAS1pos_CNPASEneg LPFC 1	0.166667	4.78032	174	0.0348651	1
										BCAS1pos_CNPASEneg LPFC 6 - (BCAS1pos_CNPASEneg LPFC 2/3)	1	4.78032	174	0.209191	1
										BCAS1pos_CNPASEneg LPFC 6 - BCAS1pos_CNPASEneg LPFC 1	2	4.78032	174	0.418382	1
										BCAS1pos_CNPASEneg LPFC 6 - BCAS1pos_CNPASEneg LPFC 4	1.5	4.78032	174	0.313786	1
										BCAS1pos_CNPASEneg LPFC 6 - BCAS1pos_CNPASEneg LPFC 5	1.83333	4.78032	174	0.383517	1
										BCAS1pos_CNPASEneg LPFC 6 - BCAS1pos_CNPASEpos LPFC 6	1.33333	4.78032	174	0.278921	1
										BCAS1pos_CNPASEneg V1 1 - BCAS1pos_CNPASEneg LPFC 1	0.526061	5.03284	174	0.104526	1
										BCAS1pos_CNPASEneg V1 1 - BCAS1pos_CNPASEpos V1 1	8.95395e-14	5.23658	174	1.70988e-14	1
										BCAS1pos_CNPASEneg V1 1 - CNPASEpos_BCAS1neg V1 1	8.88734e-14	5.23658	174	1.69716e-14	1
										BCAS1pos_CNPASEneg V1 4 - (BCAS1pos_CNPASEneg V1 2/3)	1.6	5.23658	174	0.305543	1
										BCAS1pos_CNPASEneg V1 4 - BCAS1pos_CNPASEneg LPFC 4	3.22606	5.03284	174	0.641002	1
										BCAS1pos_CNPASEneg V1 4 - BCAS1pos_CNPASEneg V1 1	3.2	5.23658	174	0.611086	1
										BCAS1pos_CNPASEneg V1 4 - BCAS1pos_CNPASEneg V1 5	2.6	5.23658	174	0.496507	1
										BCAS1pos_CNPASEneg V1 4 - BCAS1pos_CNPASEpos V1 4	1.6	5.23658	174	0.305543	1
										BCAS1pos_CNPASEneg V1 5 - BCAS1pos_CNPASEneg LPFC 5	0.959394	5.03284	174	0.190627	1
										BCAS1pos_CNPASEneg V1 5 - BCAS1pos_CNPASEneg V1 1	0.6	5.23658	174	0.114579	1
										BCAS1pos_CNPASEneg V1 6 - (BCAS1pos_CNPASEneg V1 2/3)	2.2	5.23658	174	0.420121	1
										BCAS1pos_CNPASEneg V1 6 - BCAS1pos_CNPASEneg LPFC 6	2.32606	5.03284	174	0.462177	1
										BCAS1pos_CNPASEneg V1 6 - BCAS1pos_CNPASEneg V1 1	3.8	5.23658	174	0.725664	1
										BCAS1pos_CNPASEneg V1 6 - BCAS1pos_CNPASEneg V1 4	0.6	5.23658	174	0.114579	1
										BCAS1pos_CNPASEneg V1 6 - BCAS1pos_CNPASEneg V1 5	3.2	5.23658	174	0.611086	1
										BCAS1pos_CNPASEneg V1 6 - BCAS1pos_CNPASEpos V1 6	3.2	5.23658	174	0.611086	1
										BCAS1pos_CNPASEpos LPFC 1 - (BCAS1pos_CNPASEpos LPFC 2/3)	2.84217e-14	4.78032	174	5.94556e-15	1
										BCAS1pos_CNPASEpos LPFC 1 - CNPASEpos_BCAS1neg LPFC 1	5.86198e-14	4.78032	174	1.22627e-14	1
										BCAS1pos_CNPASEpos LPFC 4 - (BCAS1pos_CNPASEpos LPFC 2/3)	0.166667	4.78032	174	0.0348651	1
										BCAS1pos_CNPASEpos LPFC 4 - BCAS1pos_CNPASEpos LPFC 1	0.166667	4.78032	174	0.0348651	1
										BCAS1pos_CNPASEpos LPFC 5 - (BCAS1pos_CNPASEpos LPFC 2/3)	0.333333	4.78032	174	0.0697303	1
										BCAS1pos_CNPASEpos LPFC 5 - BCAS1pos_CNPASEneg LPFC 5	0.166667	4.78032	174	0.0348651	1
										BCAS1pos_CNPASEpos LPFC 5 - BCAS1pos_CNPASEpos LPFC 1	0.333333	4.78032	174	0.0697303	1
										BCAS1pos_CNPASEpos LPFC 5 - BCAS1pos_CNPASEpos LPFC 4	0.166667	4.78032	174	0.0348651	1
										BCAS1pos_CNPASEpos LPFC 6 - (BCAS1pos_CNPASEpos LPFC 2/3)	0.666667	4.78032	174	0.139461	1
										BCAS1pos_CNPASEpos LPFC 6 - BCAS1pos_CNPASEpos LPFC 1	0.666667	4.78032	174	0.139461	1
										BCAS1pos_CNPASEpos LPFC 6 - BCAS1pos_CNPASEpos LPFC 4	0.5	4.78032	174	0.104595	1
										BCAS1pos_CNPASEpos LPFC 6 - BCAS1pos_CNPASEpos LPFC 5	0.333333	4.78032	174	0.0697303	1
										BCAS1pos_CNPASEpos V1 1 - BCAS1pos_CNPASEpos LPFC 1	0.526061	5.03284	174	0.104526	1
										BCAS1pos_CNPASEpos V1 4 - (BCAS1pos_CNPASEpos V1 2/3)	1.6	5.23658	174	0.305543	1
										BCAS1pos_CNPASEpos V1 4 - BCAS1pos_CNPASEpos LPFC 4	1.95939	5.03284	174	0.389322	1
										BCAS1pos_CNPASEpos V1 4 - BCAS1pos_CNPASEpos V1 1	1.6	5.23658	174	0.305543	1
										BCAS1pos_CNPASEpos V1 4 - BCAS1pos_CNPASEpos V1 5	0.4	5.23658	174	0.0763857	1
										BCAS1pos_CNPASEpos V1 4 - BCAS1pos_CNPASEpos V1 6	1	5.23658	174	0.190964	1
										BCAS1pos_CNPASEpos V1 5 - (BCAS1pos_CNPASEpos V1 2/3)	1.2	5.23658	174	0.229157	1
										BCAS1pos_CNPASEpos V1 5 - BCAS1pos_CNPASEneg V1 5	0.6	5.23658	174	0.114579	1
										BCAS1pos_CNPASEpos V1 5 - BCAS1pos_CNPASEpos LPFC 5	1.39273	5.03284	174	0.276728	1
										BCAS1pos_CNPASEpos V1 5 - BCAS1pos_CNPASEpos V1 1	1.2	5.23658	174	0.229157	1
										BCAS1pos_CNPASEpos V1 5 - BCAS1pos_CNPASEpos V1 6	0.6	5.23658	174	0.114579	1
										BCAS1pos_CNPASEpos V1 6 - (BCAS1pos_CNPASEpos V1 2/3)	0.6	5.23658	174	0.114579	1
										BCAS1pos_CNPASEpos V1 6 - BCAS1pos_CNPASEpos LPFC 6	0.459394	5.03284	174	0.0912794	1
										BCAS1pos_CNPASEpos V1 6 - BCAS1pos_CNPASEpos V1 1	0.6	5.23658	174	0.114579	1
										CNPASEpos_BCAS1neg LPFC 4 - BCAS1pos_CNPASEneg LPFC 4	1.83333	4.78032	174	0.383517	1
										CNPASEpos_BCAS1neg LPFC 4 - BCAS1pos_CNPASEpos LPFC 4	2.16667	4.78032	174	0.453247	1
										CNPASEpos_BCAS1neg LPFC 4 - CNPASEpos_BCAS1neg LPFC 1	2.33333	4.78032	174	0.488112	1
										CNPASEpos_BCAS1neg LPFC 5 - (CNPASEpos_BCAS1neg LPFC 2/3)	5	4.78032	174	1.04595	1
										CNPASEpos_BCAS1neg LPFC 5 - BCAS1pos_CNPASEneg LPFC 5	7.5	4.78032	174	1.56893	1
										CNPASEpos_BCAS1neg LPFC 5 - BCAS1pos_CNPASEpos LPFC 5	7.33333	4.78032	174	1.53407	1
										CNPASEpos_BCAS1neg LPFC 5 - CNPASEpos_BCAS1neg LPFC 1	7.66667	4.78032	174	1.6038	1
										CNPASEpos_BCAS1neg LPFC 5 - CNPASEpos_BCAS1neg LPFC 4	5.33333	4.78032	174	1.11568	1
										CNPASEpos_BCAS1neg LPFC 5 - CNPASEpos_BCAS1neg V1 5	3.74061	5.03284	174	0.74324	1
										CNPASEpos_BCAS1neg LPFC 6 - (CNPASEpos_BCAS1neg LPFC 2/3)	27.1667	4.78032	174	5.68302	4.2691e-05
										CNPASEpos_BCAS1neg LPFC 6 - BCAS1pos_CNPASEneg LPFC 6	27.8333	4.78032	174	5.82248	2.13454e-05
										CNPASEpos_BCAS1neg LPFC 6 - BCAS1pos_CNPASEpos LPFC 6	29.1667	4.78032	174	6.1014	5.17354e-06
										CNPASEpos_BCAS1neg LPFC 6 - CNPASEpos_BCAS1neg LPFC 1	29.8333	4.78032	174	6.24086	2.50926e-06
										CNPASEpos_BCAS1neg LPFC 6 - CNPASEpos_BCAS1neg LPFC 4	27.5	4.78032	174	5.75275	3.02269e-05
										CNPASEpos_BCAS1neg LPFC 6 - CNPASEpos_BCAS1neg LPFC 5	22.1667	4.78032	174	4.63706	0.00537983
										CNPASEpos_BCAS1neg LPFC 6 - CNPASEpos_BCAS1neg V1 6	17.5073	5.03284	174	3.47861	0.391578
										CNPASEpos_BCAS1neg V1 1 - BCAS1pos_CNPASEpos V1 1	6.66134e-16	5.23658	174	1.27208e-16	1
										CNPASEpos_BCAS1neg V1 1 - CNPASEpos_BCAS1neg LPFC 1	0.526061	5.03284	174	0.104526	1
										CNPASEpos_BCAS1neg V1 4 - (CNPASEpos_BCAS1neg V1 2/3)	35	5.23658	174	6.68375	2.36902e-07
										CNPASEpos_BCAS1neg V1 4 - BCAS1pos_CNPASEneg V1 4	32.6	5.23658	174	6.22544	2.71964e-06
										CNPASEpos_BCAS1neg V1 4 - BCAS1pos_CNPASEpos V1 4	34.2	5.23658	174	6.53098	5.40296e-07
										CNPASEpos_BCAS1neg V1 4 - CNPASEpos_BCAS1neg LPFC 4	33.9927	5.03284	174	6.75419	1.61414e-07
										CNPASEpos_BCAS1neg V1 4 - CNPASEpos_BCAS1neg V1 1	35.8	5.23658	174	6.83652	1.02793e-07
										CNPASEpos_BCAS1neg V1 4 - CNPASEpos_BCAS1neg V1 5	32.4	5.23658	174	6.18724	3.31789e-06
										CNPASEpos_BCAS1neg V1 4 - CNPASEpos_BCAS1neg V1 6	24	5.23658	174	4.58314	0.00677345
										CNPASEpos_BCAS1neg V1 5 - (CNPASEpos_BCAS1neg V1 2/3)	2.6	5.23658	174	0.496507	1
										CNPASEpos_BCAS1neg V1 5 - BCAS1pos_CNPASEneg V1 5	2.8	5.23658	174	0.5347	1
										CNPASEpos_BCAS1neg V1 5 - BCAS1pos_CNPASEpos V1 5	2.2	5.23658	174	0.420121	1
										CNPASEpos_BCAS1neg V1 5 - CNPASEpos_BCAS1neg V1 1	3.4	5.23658	174	0.649279	1
										CNPASEpos_BCAS1neg V1 6 - (CNPASEpos_BCAS1neg V1 2/3)	11	5.23658	174	2.10061	1
										CNPASEpos_BCAS1neg V1 6 - BCAS1pos_CNPASEneg V1 6	8	5.23658	174	1.52771	1
										CNPASEpos_BCAS1neg V1 6 - BCAS1pos_CNPASEpos V1 6	11.2	5.23658	174	2.1388	1
										CNPASEpos_BCAS1neg V1 6 - CNPASEpos_BCAS1neg V1 1	11.8	5.23658	174	2.25338	1
										CNPASEpos_BCAS1neg V1 6 - CNPASEpos_BCAS1neg V1 5	8.4	5.23658	174	1.6041	1

## Sheet: 7C_MeanNumber_L4
Summary statistics by MarkerCombo & CorticalLayer									Šidák-adjusted post-hoc analyses
MarkerCombo	CorticalLayer	emmean	SE	df	lower.CL	upper.CL	.group		contrast	estimate	SE	df	t.ratio	p.value	significant pvalue
BCAS1neg_CNPASEneg	4	18.6667	1.99732	6	8.76708	28.5663	cde		BCAS1neg_CNPASEneg 4 - BCAS1neg_CNPASEneg 4A	11.8667	2.9625	78	4.00562	0.0262908	0.00078125
BCAS1pos_CNPASEneg	4	0.5	1.99732	6	-9.39958	10.3996	a		BCAS1neg_CNPASEneg 4 - BCAS1neg_CNPASEneg 4B	6.46667	2.9625	78	2.18284	0.997951
BCAS1pos_CNPASEpos	4	0.166667	1.99732	6	-9.73292	10.0663	a		BCAS1neg_CNPASEneg 4 - BCAS1neg_CNPASEneg 4Ca	8.46667	2.9625	78	2.85794	0.646989
CNPASEpos_BCAS1neg	4	2.33333	1.99732	6	-7.56625	12.2329	ab		BCAS1neg_CNPASEneg 4A - BCAS1pos_CNPASEneg 4A	6.6	3.09423	78	2.133	0.99907
BCAS1neg_CNPASEneg	4A	6.8	2.18795	6	-4.04445	17.6445	ab		BCAS1neg_CNPASEneg 4A - BCAS1pos_CNPASEpos 4A	6.8	3.09423	78	2.19764	0.99745
BCAS1pos_CNPASEneg	4A	0.2	2.18795	6	-10.6445	11.0445	a		BCAS1neg_CNPASEneg 4A - CNPASEpos_BCAS1neg 4A	6.4	3.09423	78	2.06836	0.999707
BCAS1pos_CNPASEpos	4A	7.7597e-09	2.18795	6	-10.8445	10.8445	a		BCAS1neg_CNPASEneg 4B - BCAS1neg_CNPASEneg 4A	5.4	3.09423	78	1.74518	1
CNPASEpos_BCAS1neg	4A	0.4	2.18795	6	-10.4445	11.2445	ab		BCAS1neg_CNPASEneg 4B - BCAS1neg_CNPASEneg 4Ca	2	3.09423	78	0.646363	1
BCAS1neg_CNPASEneg	4B	12.2	2.18795	6	1.35555	23.0445	bcd		BCAS1neg_CNPASEneg 4B - BCAS1pos_CNPASEneg 4B	11.6	3.09423	78	3.74891	0.0624142
BCAS1pos_CNPASEneg	4B	0.6	2.18795	6	-10.2445	11.4445	ab		BCAS1neg_CNPASEneg 4B - BCAS1pos_CNPASEpos 4B	12.2	3.09423	78	3.94282	0.0326277
BCAS1pos_CNPASEpos	4B	7.75969e-09	2.18795	6	-10.8445	10.8445	a		BCAS1neg_CNPASEneg 4B - CNPASEpos_BCAS1neg 4B	9.8	3.09423	78	3.16718	0.341626
CNPASEpos_BCAS1neg	4B	2.4	2.18795	6	-8.44445	13.2445	ab		BCAS1neg_CNPASEneg 4Ca - BCAS1neg_CNPASEneg 4A	3.4	3.09423	78	1.09882	1
BCAS1neg_CNPASEneg	4Ca	10.2	2.18795	6	-0.644451	21.0445	abc		BCAS1neg_CNPASEneg 4Ca - BCAS1pos_CNPASEneg 4Ca	9.4	3.09423	78	3.03791	0.460198
BCAS1pos_CNPASEneg	4Ca	0.8	2.18795	6	-10.0445	11.6445	ab		BCAS1neg_CNPASEneg 4Ca - BCAS1pos_CNPASEpos 4Ca	10.2	3.09423	78	3.29645	0.244622
BCAS1pos_CNPASEpos	4Ca	7.75969e-09	2.18795	6	-10.8445	10.8445	a		BCAS1neg_CNPASEneg 4Cb - BCAS1neg_CNPASEneg 4	5.73333	2.9625	78	1.9353	0.999984
CNPASEpos_BCAS1neg	4Ca	10.6	2.18795	6	-0.244451	21.4445	abcd		BCAS1neg_CNPASEneg 4Cb - BCAS1neg_CNPASEneg 4B	12.2	3.09423	78	3.94282	0.0326277
BCAS1neg_CNPASEneg	4Cb	24.4	2.18795	6	13.5555	35.2445	e		BCAS1neg_CNPASEneg 4Cb - BCAS1neg_CNPASEneg 4Ca	14.2	3.09423	78	4.58918	0.0031777
BCAS1pos_CNPASEneg	4Cb	1.6	2.18795	6	-9.24445	12.4445	ab		BCAS1neg_CNPASEneg 4Cb - CNPASEpos_BCAS1neg 4Cb	2	3.09423	78	0.646363	1
BCAS1pos_CNPASEpos	4Cb	1.6	2.18795	6	-9.24445	12.4445	ab		BCAS1pos_CNPASEneg 4 - BCAS1pos_CNPASEneg 4A	0.3	2.9625	78	0.101266	1
CNPASEpos_BCAS1neg	4Cb	22.4	2.18795	6	11.5555	33.2445	de		BCAS1pos_CNPASEneg 4A - BCAS1pos_CNPASEpos 4A	0.2	3.09423	78	0.0646363	1
									BCAS1pos_CNPASEneg 4B - BCAS1pos_CNPASEneg 4	0.1	2.9625	78	0.0337552	1
									BCAS1pos_CNPASEneg 4B - BCAS1pos_CNPASEneg 4A	0.4	3.09423	78	0.129273	1
Mixed effects regression summary (minimal p-values): including MarkerCombo*CorticalLayer									BCAS1pos_CNPASEneg 4B - BCAS1pos_CNPASEpos 4B	0.6	3.09423	78	0.193909	1
	p.value								BCAS1pos_CNPASEneg 4Ca - BCAS1pos_CNPASEneg 4	0.3	2.9625	78	0.101266	1
MarkerCombo only	5.59402e-09								BCAS1pos_CNPASEneg 4Ca - BCAS1pos_CNPASEneg 4A	0.6	3.09423	78	0.193909	1
CorticalLayer only	0.000140215								BCAS1pos_CNPASEneg 4Ca - BCAS1pos_CNPASEneg 4B	0.2	3.09423	78	0.0646363	1
MarkerCombo*CorticalLayer	0.000146037								BCAS1pos_CNPASEneg 4Ca - BCAS1pos_CNPASEpos 4Ca	0.8	3.09423	78	0.258545	1
									BCAS1pos_CNPASEneg 4Cb - BCAS1pos_CNPASEneg 4	1.1	2.9625	78	0.371308	1
									BCAS1pos_CNPASEneg 4Cb - BCAS1pos_CNPASEneg 4A	1.4	3.09423	78	0.452454	1
Conditional and Marginal Rsq values									BCAS1pos_CNPASEneg 4Cb - BCAS1pos_CNPASEneg 4B	1	3.09423	78	0.323182	1
condR2	0.717296								BCAS1pos_CNPASEneg 4Cb - BCAS1pos_CNPASEneg 4Ca	0.8	3.09423	78	0.258545	1
margR2	0.717296								BCAS1pos_CNPASEpos 4 - BCAS1pos_CNPASEpos 4A	0.166667	2.9625	78	0.0562587	1
									BCAS1pos_CNPASEpos 4 - BCAS1pos_CNPASEpos 4B	0.166667	2.9625	78	0.0562587	1
									BCAS1pos_CNPASEpos 4 - BCAS1pos_CNPASEpos 4Ca	0.166667	2.9625	78	0.0562587	1
									BCAS1pos_CNPASEpos 4A - BCAS1pos_CNPASEpos 4B	8.88178e-15	3.09423	78	2.87043e-15	1
									BCAS1pos_CNPASEpos 4A - BCAS1pos_CNPASEpos 4Ca	7.10543e-15	3.09423	78	2.29634e-15	1
									BCAS1pos_CNPASEpos 4Ca - BCAS1pos_CNPASEpos 4B	1.77636e-15	3.09423	78	5.74086e-16	1
									BCAS1pos_CNPASEpos 4Cb - BCAS1pos_CNPASEneg 4Cb	2.30926e-14	3.09423	78	7.46312e-15	1
									BCAS1pos_CNPASEpos 4Cb - BCAS1pos_CNPASEpos 4	1.43333	2.9625	78	0.483825	1
									BCAS1pos_CNPASEpos 4Cb - BCAS1pos_CNPASEpos 4A	1.6	3.09423	78	0.517091	1
									BCAS1pos_CNPASEpos 4Cb - BCAS1pos_CNPASEpos 4B	1.6	3.09423	78	0.517091	1
									BCAS1pos_CNPASEpos 4Cb - BCAS1pos_CNPASEpos 4Ca	1.6	3.09423	78	0.517091	1
									CNPASEpos_BCAS1neg 4 - CNPASEpos_BCAS1neg 4A	1.93333	2.9625	78	0.652601	1
									CNPASEpos_BCAS1neg 4A - BCAS1pos_CNPASEneg 4A	0.2	3.09423	78	0.0646363	1
									CNPASEpos_BCAS1neg 4A - BCAS1pos_CNPASEpos 4A	0.4	3.09423	78	0.129273	1
									CNPASEpos_BCAS1neg 4B - BCAS1pos_CNPASEneg 4B	1.8	3.09423	78	0.581727	1
									CNPASEpos_BCAS1neg 4B - BCAS1pos_CNPASEpos 4B	2.4	3.09423	78	0.775636	1
									CNPASEpos_BCAS1neg 4B - CNPASEpos_BCAS1neg 4	0.0666667	2.9625	78	0.0225035	1
									CNPASEpos_BCAS1neg 4B - CNPASEpos_BCAS1neg 4A	2	3.09423	78	0.646363	1
									CNPASEpos_BCAS1neg 4Ca - BCAS1neg_CNPASEneg 4Ca	0.4	3.09423	78	0.129273	1
									CNPASEpos_BCAS1neg 4Ca - BCAS1pos_CNPASEneg 4Ca	9.8	3.09423	78	3.16718	0.341626
									CNPASEpos_BCAS1neg 4Ca - BCAS1pos_CNPASEpos 4Ca	10.6	3.09423	78	3.42573	0.170104
									CNPASEpos_BCAS1neg 4Ca - CNPASEpos_BCAS1neg 4	8.26667	2.9625	78	2.79043	0.716588
									CNPASEpos_BCAS1neg 4Ca - CNPASEpos_BCAS1neg 4A	10.2	3.09423	78	3.29645	0.244622
									CNPASEpos_BCAS1neg 4Ca - CNPASEpos_BCAS1neg 4B	8.2	3.09423	78	2.65009	0.844261
									CNPASEpos_BCAS1neg 4Cb - CNPASEpos_BCAS1neg 4Ca	11.8	3.09423	78	3.81354	0.0504432
									BCAS1neg_CNPASEneg 4Cb - BCAS1neg_CNPASEneg 4A	17.6	3.09423	78	5.688	4.07843e-05
									BCAS1neg_CNPASEneg 4Cb - BCAS1pos_CNPASEneg 4Cb	22.8	3.09423	78	7.36854	2.95529e-08
									BCAS1neg_CNPASEneg 4Cb - BCAS1pos_CNPASEpos 4Cb	22.8	3.09423	78	7.36854	2.95529e-08
									CNPASEpos_BCAS1neg 4Cb - BCAS1pos_CNPASEneg 4Cb	20.8	3.09423	78	6.72218	5.03114e-07
									CNPASEpos_BCAS1neg 4Cb - BCAS1pos_CNPASEpos 4Cb	20.8	3.09423	78	6.72218	5.03114e-07
									CNPASEpos_BCAS1neg 4Cb - CNPASEpos_BCAS1neg 4	20.0667	2.9625	78	6.77355	4.02397e-07
									CNPASEpos_BCAS1neg 4Cb - CNPASEpos_BCAS1neg 4A	22	3.09423	78	7.11	9.23664e-08
									CNPASEpos_BCAS1neg 4Cb - CNPASEpos_BCAS1neg 4B	20	3.09423	78	6.46363	1.53906e-06

## Sheet: 7E_MeanInt_OLIG2_allOLIG2pos
Summary statistics by BrainArea & Layer									Šidák-adjusted post-hoc analyses
BrainArea	Layer	emmean	SE	df	lower.CL	upper.CL	.group		contrast	estimate	SE	df	t.ratio	p.value	significant pvalue
LPFC	1	1.6275	0.101174	6	1.19288	2.06212	a		(LPFC 2/3) - LPFC 4	0.0253719	0.0558545	2352	0.45425	1	0.002
LPFC	2/3	1.5852	0.0752872	6	1.26178	1.90862	a		(V1 2/3) - (LPFC 2/3)	0.693221	0.0525305	2352	13.1966	0
LPFC	4	1.55983	0.0833878	6	1.20161	1.91805	a		(V1 2/3) - V1 1	0.274706	0.089392	2352	3.07305	0.0920302
LPFC	5	1.59617	0.0758701	6	1.27025	1.92209	a		(V1 2/3) - V1 4	0.0296298	0.0473707	2352	0.625488	1
LPFC	6	1.63353	0.0725181	6	1.32201	1.94506	a		(V1 2/3) - V1 5	0.00653696	0.0647433	2352	0.100967	1
V1	1	2.00371	0.105492	6	1.55054	2.45689	b		(V1 2/3) - V1 6	0.0409084	0.0528945	2352	0.773397	1
V1	2/3	2.27842	0.079866	6	1.93533	2.62151	b		LPFC 1 - (LPFC 2/3)	0.0423012	0.0801053	2352	0.52807	1
V1	4	2.24879	0.0732829	6	1.93398	2.5636	b		LPFC 1 - LPFC 4	0.0676731	0.0876952	2352	0.771686	1
V1	5	2.27188	0.0854935	6	1.90462	2.63915	b		LPFC 1 - LPFC 5	0.0313319	0.0805884	2352	0.388789	1
V1	6	2.23751	0.0769991	6	1.90674	2.56829	b		LPFC 5 - (LPFC 2/3)	0.0109693	0.0438237	2352	0.250306	1
									LPFC 5 - LPFC 4	0.0363413	0.0565274	2352	0.642897	1
									LPFC 6 - (LPFC 2/3)	0.0483328	0.0381039	2352	1.26845	0.999967
Mixed effects regression summary (minimal p-values): including BrainArea*Layer									LPFC 6 - LPFC 1	0.00603166	0.077577	2352	0.0777506	1
	p.value								LPFC 6 - LPFC 4	0.0737048	0.052256	2352	1.41046	0.999577
BrainArea only	0.000639308								LPFC 6 - LPFC 5	0.0373635	0.0391648	2352	0.954007	1
Layer only	0.440378								V1 1 - LPFC 1	0.376214	0.110037	2352	3.41896	0.0283679
BrainArea*Layer	0.00833286								V1 4 - LPFC 4	0.688963	0.0553417	2352	12.4493	0
									V1 4 - V1 1	0.245076	0.0836124	2352	2.9311	0.14249
									V1 4 - V1 6	0.0112786	0.0421575	2352	0.267535	1
Conditional and Marginal Rsq values									V1 5 - LPFC 5	0.675715	0.0613235	2352	11.0189	0
condR2	0.329279								V1 5 - V1 1	0.268169	0.0945432	2352	2.83647	0.187389
margR2	0.239165								V1 5 - V1 4	0.0230929	0.056351	2352	0.409804	1
									V1 5 - V1 6	0.0343715	0.0611421	2352	0.562157	1
									V1 6 - LPFC 6	0.60398	0.0435338	2352	13.8738	0
									V1 6 - V1 1	0.233798	0.086771	2352	2.69442	0.274355

## Sheet: 7E_MeanInt_CNPASE_OLIG2CNPASE
Summary statistics by BrainArea & Layer									Šidák-adjusted post-hoc analyses
BrainArea	Layer	emmean	SE	df	lower.CL	upper.CL	.group		contrast	estimate	SE	df	t.ratio	p.value	significant pvalue
LPFC	2/3	1.03595	0.0619217	6	0.782358	1.28953	abc		(LPFC 2/3) - (V1 2/3)	0.107534	0.116769	524	0.920908	0.999996	0.003125
LPFC	4	0.976251	0.0611166	6	0.725961	1.22654	a		(LPFC 2/3) - LPFC 4	0.0596942	0.073868	524	0.80812	1
LPFC	5	1.00086	0.0443938	6	0.819054	1.18266	a		(LPFC 2/3) - LPFC 5	0.0350865	0.0591309	524	0.593371	1
LPFC	6	1.09145	0.0334758	6	0.954356	1.22854	ab		LPFC 5 - LPFC 4	0.0246077	0.0605218	524	0.406593	1
V1	2/3	0.928412	0.106711	6	0.491401	1.36542	abc		LPFC 6 - (LPFC 2/3)	0.0555039	0.0553796	524	1.00225	0.999977
V1	4	1.20331	0.0332197	6	1.06727	1.33936	cd		LPFC 6 - LPFC 4	0.115198	0.0551764	524	2.08782	0.655025
V1	5	1.30391	0.052345	6	1.08954	1.51827	d		LPFC 6 - LPFC 5	0.0905905	0.0349241	524	2.59392	0.240017
V1	6	1.19403	0.0400646	6	1.02996	1.35811	bcd		V1 4 - (V1 2/3)	0.274901	0.10411	524	2.64048	0.21317
									V1 4 - LPFC 4	0.227062	0.0583051	524	3.89437	0.00310856
									V1 4 - V1 6	0.00927881	0.0304447	524	0.304776	1
Mixed effects regression summary (minimal p-values): including BrainArea*Layer									V1 5 - (V1 2/3)	0.375495	0.110621	524	3.39443	0.0205095
	p.value								V1 5 - LPFC 5	0.303048	0.0562116	524	5.39121	2.96865e-06
BrainArea only	0.357522								V1 5 - V1 4	0.100594	0.046271	524	2.17403	0.575645
Layer only	0.316687								V1 5 - V1 6	0.109873	0.0517705	524	2.12231	0.62344
BrainArea*Layer	0.00113418								V1 6 - (V1 2/3)	0.265622	0.106642	524	2.49077	0.307847
									V1 6 - LPFC 6	0.102585	0.0353254	524	2.90399	0.102122
Conditional and Marginal Rsq values
condR2	0.251272
margR2	0.126648

## Sheet: 7E_MeanInt_BCAS1_OLIG2BCAS1
Summary statistics by BrainArea & Layer									Šidák-adjusted post-hoc analyses
BrainArea	Layer	emmean	SE	df	lower.CL	upper.CL	.group		contrast	estimate	SE	df	t.ratio	p.value	significant pvalue
LPFC	2/3	2.31724	0.123637	6	1.81092	2.82357	a		(LPFC 2/3) - LPFC 4	0.1473	0.185455	75	0.794263	1	0.003125
LPFC	4	2.16994	0.13823	6	1.60385	2.73604	a		(LPFC 2/3) - LPFC 5	0.0572089	0.201898	75	0.283356	1
LPFC	5	2.26004	0.159614	6	1.60637	2.9137	a		(V1 2/3) - (LPFC 2/3)	0.123655	0.157607	75	0.784578	1
LPFC	6	2.45393	0.0691151	6	2.17089	2.73698	a		(V1 2/3) - V1 4	0.0614913	0.112864	75	0.544824	1
V1	2/3	2.4409	0.0977435	6	2.04061	2.84119	a		(V1 2/3) - V1 5	0.0868137	0.13823	75	0.628037	1
V1	4	2.37941	0.0564322	6	2.1483	2.61051	a		(V1 2/3) - V1 6	0.107944	0.114862	75	0.939769	0.999994
V1	5	2.35409	0.0977435	6	1.9538	2.75437	a		LPFC 5 - LPFC 4	0.0900912	0.21115	75	0.426669	1
V1	6	2.33296	0.0603286	6	2.08589	2.58002	a		LPFC 6 - (LPFC 2/3)	0.136688	0.141644	75	0.965014	0.99999
									LPFC 6 - LPFC 4	0.283988	0.154546	75	1.83756	0.869268
									LPFC 6 - LPFC 5	0.193897	0.173936	75	1.11476	0.999842
Mixed effects regression summary (minimal p-values): including BrainArea*Layer									LPFC 6 - V1 6	0.120977	0.0917411	75	1.31868	0.99738
	p.value								V1 4 - LPFC 4	0.209463	0.149306	75	1.40292	0.993534
BrainArea only	0.435172								V1 4 - V1 5	0.0253224	0.112864	75	0.224361	1
Layer only	0.337639								V1 4 - V1 6	0.0464527	0.0826083	75	0.562324	1
BrainArea*Layer	0.18382								V1 5 - LPFC 5	0.0940498	0.187165	75	0.502498	1
									V1 5 - V1 6	0.0211302	0.114862	75	0.183961	1
Conditional and Marginal Rsq values
condR2	0.0666587
margR2	0.056038
