# Supplementary material for: Proteomic features of gray matter layers and superficial white matter of the rhesus monkey neocortex: comparison of prefrontal area 46 and occipital area 17
Source: Brain Struct Funct. 2024 Jun 28;229(7):1495–525. doi: 10.1007/s00429-024-02819-y (PMC11374833; doi:10.1007/s00429-024-02819-y)
Supplement: Supplementary file 10 — Supplementary file10 (XLSX 360 KB) [file 429_2024_2819_MOESM10_ESM.xlsx]

## Sheet: CNPASE
Summary statistics by BrainArea & Layer									Šidák-adjusted post-hoc analyses
BrainArea	Layer	emmean	SE	df	lower.CL	upper.CL	.group		contrast	estimate	SE	df	t.ratio	p.value	significant pvalue
LPFC	1	-1.77742	0.107891	6	-2.25903	-1.29581	a		(LPFC 2/3) - (V1 2/3)	0.0373828	0.150267	47	0.248776	1	0.00138889
LPFC	2/3	-0.926483	0.107891	6	-1.40809	-0.444872	b		(LPFC 2/3) - LPFC 1	0.850933	0.141346	47	6.02023	1.65555e-05
LPFC	4	-0.176687	0.107891	6	-0.658298	0.304924	c		(V1 2/3) - V1 1	0.474957	0.154836	47	3.06748	0.210555
LPFC	5	0.0986336	0.107891	6	-0.382978	0.580245	cd		LPFC 4 - (LPFC 2/3)	0.749796	0.141346	47	5.3047	0.000196766
LPFC	6	0.464394	0.107891	6	-0.0172178	0.946005	d		LPFC 4 - LPFC 1	1.60073	0.141346	47	11.3249	3.29736e-13
LPFC	wm	1.09819	0.117468	6	0.573831	1.62255	e		LPFC 5 - (LPFC 2/3)	1.02512	0.141346	47	7.25255	2.2357e-07
V1	1	-1.43882	0.117601	6	-1.96378	-0.913868	ab		LPFC 5 - LPFC 1	1.87605	0.141346	47	13.2728	0
V1	2/3	-0.963866	0.117601	6	-1.48882	-0.438911	b		LPFC 5 - LPFC 4	0.275321	0.141346	47	1.94785	0.979815
V1	4	0.271264	0.117601	6	-0.253691	0.796218	cd		LPFC 5 - V1 5	0.0599315	0.150267	47	0.398834	1
V1	5	0.038702	0.117601	6	-0.486252	0.563656	cd		LPFC 6 - (LPFC 2/3)	1.39088	0.141346	47	9.84025	3.54503e-11
V1	6	0.277614	0.117601	6	-0.24734	0.802568	cd		LPFC 6 - LPFC 1	2.24181	0.141346	47	15.8605	0
V1	wm	1.26154	0.117601	6	0.73659	1.7865	e		LPFC 6 - LPFC 4	0.641081	0.141346	47	4.53555	0.00261419
									LPFC 6 - LPFC 5	0.36576	0.141346	47	2.5877	0.573086
									LPFC 6 - V1 6	0.18678	0.150267	47	1.24299	1
Mixed effects regression summary (minimal p-values): including BrainArea*Layer									LPFC wm - (LPFC 2/3)	2.02467	0.148873	47	13.6	0
	p.value								LPFC wm - LPFC 1	2.87561	0.148873	47	19.3159	0
BrainArea only	0.0289472								LPFC wm - LPFC 4	1.27488	0.148873	47	8.56355	2.45637e-09
Layer only	5.41572e-24								LPFC wm - LPFC 5	0.999557	0.148873	47	6.71418	1.46486e-06
BrainArea*Layer	0.015732								LPFC wm - LPFC 6	0.633797	0.148873	47	4.25731	0.00645858
									V1 1 - LPFC 1	0.338594	0.150267	47	2.25328	0.856111
									V1 4 - (V1 2/3)	1.23513	0.154836	47	7.977	1.81951e-08
Conditional and Marginal Rsq values									V1 4 - LPFC 4	0.447951	0.150267	47	2.98103	0.259385
condR2	0.933631								V1 4 - V1 1	1.71009	0.154836	47	11.0445	7.76712e-13
margR2	0.922337								V1 4 - V1 5	0.232562	0.154836	47	1.50198	0.999952
									V1 5 - (V1 2/3)	1.00257	0.154836	47	6.47502	3.38141e-06
									V1 5 - V1 1	1.47752	0.154836	47	9.54249	9.3711e-11
									V1 6 - (V1 2/3)	1.24148	0.154836	47	8.01801	1.58028e-08
									V1 6 - V1 1	1.71644	0.154836	47	11.0855	6.81455e-13
									V1 6 - V1 4	0.00635038	0.154836	47	0.0410135	1
									V1 6 - V1 5	0.238912	0.154836	47	1.543	0.999894
									V1 wm - (V1 2/3)	2.22541	0.154836	47	14.3727	0
									V1 wm - LPFC wm	0.163354	0.156308	47	1.04508	1
									V1 wm - V1 1	2.70037	0.154836	47	17.4401	0
									V1 wm - V1 4	0.990281	0.154836	47	6.39566	4.46287e-06
									V1 wm - V1 5	1.22284	0.154836	47	7.89765	2.3909e-08
									V1 wm - V1 6	0.983931	0.154836	47	6.35465	5.15097e-06

## Sheet: BCAS1
Summary statistics by BrainArea & Layer									Šidák-adjusted post-hoc analyses
BrainArea	Layer	emmean	SE	df	lower.CL	upper.CL	.group		contrast	estimate	SE	df	t.ratio	p.value	significant pvalue
LPFC	1	-1.84934	0.156236	6	-2.54675	-1.15192	a		(LPFC 2/3) - (V1 2/3)	0.195415	0.231736	47	0.843265	1	0.00138889
V1	1	-1.18235	0.171148	6	-1.94633	-0.418362	ab		(LPFC 2/3) - LPFC 1	1.49496	0.220952	47	6.76599	1.22208e-06
V1	2/3	-0.549793	0.171148	6	-1.31378	0.214191	bc		(V1 2/3) - V1 1	0.632553	0.24204	47	2.61342	0.549329
LPFC	2/3	-0.354378	0.156236	6	-1.0518	0.343041	bc		LPFC 4 - (LPFC 2/3)	0.353033	0.220952	47	1.59778	0.999725
V1	5	-0.145038	0.171148	6	-0.909021	0.618946	cd		LPFC 4 - LPFC 1	1.84799	0.220952	47	8.36378	4.84181e-09
LPFC	5	-0.0129299	0.156236	6	-0.710349	0.684489	cd		LPFC 4 - LPFC 5	0.0115848	0.220952	47	0.0524315	1
LPFC	4	-0.0013451	0.156236	6	-0.698764	0.696074	cd		LPFC 5 - (LPFC 2/3)	0.341448	0.220952	47	1.54535	0.99989
LPFC	6	0.0506744	0.156236	6	-0.646744	0.748093	cde		LPFC 5 - LPFC 1	1.83641	0.220952	47	8.31135	5.78924e-09
V1	4	0.0862315	0.171148	6	-0.677752	0.850215	cde		LPFC 5 - V1 5	0.132108	0.231736	47	0.570079	1
V1	6	0.101937	0.171148	6	-0.662047	0.865921	cde		LPFC 6 - (LPFC 2/3)	0.405052	0.220952	47	1.83322	0.993333
LPFC	wm	0.530898	0.171148	6	-0.233086	1.29488	de		LPFC 6 - LPFC 1	1.90001	0.220952	47	8.59921	2.17698e-09
V1	wm	0.883337	0.171148	6	0.119353	1.64732	e		LPFC 6 - LPFC 4	0.0520195	0.220952	47	0.235434	1
									LPFC 6 - LPFC 5	0.0636043	0.220952	47	0.287865	1
									LPFC wm - (LPFC 2/3)	0.885276	0.231736	47	3.82019	0.0254361
Mixed effects regression summary (minimal p-values): including BrainArea*Layer									LPFC wm - LPFC 1	2.38023	0.231736	47	10.2713	8.84426e-12
	p.value								LPFC wm - LPFC 4	0.532243	0.231736	47	2.29676	0.825846
BrainArea only	0.00599989								LPFC wm - LPFC 5	0.543828	0.231736	47	2.34675	0.787645
Layer only	1.34027e-13								LPFC wm - LPFC 6	0.480223	0.231736	47	2.07229	0.947793
BrainArea*Layer	0.0114621								V1 1 - LPFC 1	0.66699	0.231736	47	2.87823	0.32779
									V1 4 - (V1 2/3)	0.636024	0.24204	47	2.62776	0.536158
									V1 4 - LPFC 4	0.0875766	0.231736	47	0.377915	1
Conditional and Marginal Rsq values									V1 4 - V1 1	1.26858	0.24204	47	5.24118	0.000244518
condR2	0.774077								V1 4 - V1 5	0.231269	0.24204	47	0.955498	1
margR2	0.774077								V1 5 - (V1 2/3)	0.404755	0.24204	47	1.67226	0.99912
									V1 5 - V1 1	1.03731	0.24204	47	4.28568	0.00589546
									V1 6 - (V1 2/3)	0.65173	0.24204	47	2.69265	0.477695
									V1 6 - LPFC 6	0.0512623	0.231736	47	0.22121	1
									V1 6 - V1 1	1.28428	0.24204	47	5.30607	0.000195848
									V1 6 - V1 4	0.0157052	0.24204	47	0.0648865	1
									V1 6 - V1 5	0.246974	0.24204	47	1.02038	1
									V1 wm - (V1 2/3)	1.43313	0.24204	47	5.92104	2.33867e-05
									V1 wm - LPFC wm	0.352439	0.24204	47	1.45612	0.999981
									V1 wm - V1 1	2.06568	0.24204	47	8.53445	2.71091e-09
									V1 wm - V1 4	0.797106	0.24204	47	3.29328	0.117151
									V1 wm - V1 5	1.02837	0.24204	47	4.24877	0.00663808
									V1 wm - V1 6	0.781401	0.24204	47	3.22839	0.139402

## Sheet: SMI312
Summary statistics by BrainArea & Layer									Šidák-adjusted post-hoc analyses
BrainArea	Layer	emmean	SE	df	lower.CL	upper.CL	.group		contrast	estimate	SE	df	t.ratio	p.value	significant pvalue
LPFC	1	-2.20379	0.169335	6	-2.95968	-1.4479	a		(LPFC 2/3) - LPFC 1	1.51131	0.239476	47	6.31092	6.00171e-06	0.00138889
V1	1	-1.83643	0.185497	6	-2.66447	-1.0084	a		(V1 2/3) - (LPFC 2/3)	0.052187	0.251165	47	0.20778	1
LPFC	2/3	-0.692472	0.169335	6	-1.44836	0.0634171	b		(V1 2/3) - V1 1	1.19615	0.262333	47	4.55965	0.00241499
V1	2/3	-0.640285	0.185497	6	-1.46832	0.18775	bc		LPFC 4 - (LPFC 2/3)	0.724578	0.239476	47	3.02568	0.233186
LPFC	4	0.0321056	0.169335	6	-0.723784	0.787995	bcd		LPFC 4 - LPFC 1	2.23589	0.239476	47	9.3366	1.84652e-10
V1	4	0.502203	0.185497	6	-0.325832	1.33024	d		LPFC 5 - (LPFC 2/3)	0.94334	0.239476	47	3.93918	0.0176415
V1	5	-0.0342825	0.185497	6	-0.862318	0.793753	bcd		LPFC 5 - LPFC 1	2.45465	0.239476	47	10.2501	9.46709e-12
LPFC	5	0.250867	0.169335	6	-0.505022	1.00676	cd		LPFC 5 - LPFC 4	0.218762	0.239476	47	0.913501	1
V1	6	-0.0446249	0.185497	6	-0.87266	0.783411	bcd		LPFC 5 - V1 5	0.28515	0.251165	47	1.13531	1
LPFC	6	0.280945	0.169335	6	-0.474944	1.03683	d		LPFC 6 - (LPFC 2/3)	0.973417	0.239476	47	4.06478	0.011915
V1	wm	0.481749	0.185497	6	-0.346286	1.30978	d		LPFC 6 - LPFC 1	2.48473	0.239476	47	10.3757	6.34559e-12
LPFC	wm	0.707436	0.185497	6	-0.120599	1.53547	d		LPFC 6 - LPFC 4	0.248839	0.239476	47	1.0391	1
									LPFC 6 - LPFC 5	0.0300779	0.239476	47	0.125599	1
									LPFC 6 - V1 6	0.32557	0.251165	47	1.29624	1
Mixed effects regression summary (minimal p-values): including BrainArea*Layer									LPFC wm - (LPFC 2/3)	1.39991	0.251165	47	5.57367	7.80057e-05
	p.value								LPFC wm - LPFC 1	2.91122	0.251165	47	11.5909	1.46549e-13
BrainArea only	0.15023								LPFC wm - LPFC 4	0.675331	0.251165	47	2.6888	0.4811
Layer only	2.21244e-15								LPFC wm - LPFC 5	0.456569	0.251165	47	1.81781	0.994367
BrainArea*Layer	0.057057								LPFC wm - LPFC 6	0.426491	0.251165	47	1.69806	0.99873
									LPFC wm - V1 wm	0.225687	0.262333	47	0.860309	1
									V1 1 - LPFC 1	0.367355	0.251165	47	1.46261	0.999978
Conditional and Marginal Rsq values									V1 4 - (V1 2/3)	1.14249	0.262333	47	4.35511	0.0047111
condR2	0.82404								V1 4 - LPFC 4	0.470097	0.251165	47	1.87167	0.990061
margR2	0.82404								V1 4 - V1 1	2.33863	0.262333	47	8.91476	7.52099e-10
									V1 4 - V1 5	0.536485	0.262333	47	2.04506	0.956745
									V1 4 - V1 6	0.546828	0.262333	47	2.08448	0.943392
									V1 4 - V1 wm	0.0204537	0.262333	47	0.0779684	1
									V1 5 - (V1 2/3)	0.606003	0.262333	47	2.31005	0.816026
									V1 5 - V1 1	1.80215	0.262333	47	6.8697	8.50445e-07
									V1 5 - V1 6	0.0103423	0.262333	47	0.0394245	1
									V1 6 - (V1 2/3)	0.59566	0.262333	47	2.27063	0.844391
									V1 6 - V1 1	1.79181	0.262333	47	6.83028	9.76099e-07
									V1 wm - (V1 2/3)	1.12203	0.262333	47	4.27714	0.00605976
									V1 wm - V1 1	2.31818	0.262333	47	8.83679	9.77052e-10
									V1 wm - V1 5	0.516032	0.262333	47	1.96709	0.976247
									V1 wm - V1 6	0.526374	0.262333	47	2.00651	0.967459

## Sheet: SMI32
Summary statistics by BrainArea & Layer									Šidák-adjusted post-hoc analyses
BrainArea	Layer	emmean	SE	df	lower.CL	upper.CL	.group		contrast	estimate	SE	df	t.ratio	p.value	significant pvalue
LPFC	1	-1.65308	0.211448	6	-2.59696	-0.709209	a		(LPFC 2/3) - (V1 2/3)	0.270902	0.366239	35	0.739686	1	0.00138889
V1	1	-1.16475	0.299033	6	-2.49959	0.170092	ab		(LPFC 2/3) - LPFC 1	1.189	0.299033	35	3.97615	0.0218376
V1	2/3	-0.734987	0.299033	6	-2.06983	0.599856	abc		(V1 2/3) - V1 1	0.429764	0.422896	35	1.01624	1
LPFC	2/3	-0.464085	0.211448	6	-1.40796	0.479791	bc		LPFC 4 - (LPFC 2/3)	0.479853	0.299033	35	1.60468	0.99974
LPFC	4	0.0157677	0.211448	6	-0.928108	0.959644	bc		LPFC 4 - LPFC 1	1.66885	0.299033	35	5.58084	0.000181934
V1	5	0.0293703	0.299033	6	-1.30547	1.36421	bc		LPFC 5 - (LPFC 2/3)	0.5215	0.299033	35	1.74396	0.998012
LPFC	5	0.0574145	0.211448	6	-0.886462	1.00129	bc		LPFC 5 - LPFC 1	1.7105	0.299033	35	5.72011	0.000119169
LPFC	6	0.272923	0.211448	6	-0.670953	1.2168	c		LPFC 5 - LPFC 4	0.0416468	0.299033	35	0.139272	1
V1	4	0.308404	0.299033	6	-1.02644	1.64325	bc		LPFC 5 - V1 5	0.0280442	0.366239	35	0.0765735	1
LPFC	wm	0.534654	0.23163	6	-0.49931	1.56862	c		LPFC 6 - (LPFC 2/3)	0.737009	0.299033	35	2.46464	0.713633
V1	6	0.561662	0.299033	6	-0.773181	1.8965	c		LPFC 6 - LPFC 1	1.92601	0.299033	35	6.44079	1.34429e-05
V1	wm	0.751256	0.299033	6	-0.583586	2.0861	c		LPFC 6 - LPFC 4	0.257156	0.299033	35	0.859958	1
									LPFC 6 - LPFC 5	0.215509	0.299033	35	0.720687	1
									LPFC wm - (LPFC 2/3)	0.99874	0.313628	35	3.18447	0.18218
Mixed effects regression summary (minimal p-values): including BrainArea*Layer									LPFC wm - LPFC 1	2.18774	0.313628	35	6.97558	2.71129e-06
	p.value								LPFC wm - LPFC 4	0.518887	0.313628	35	1.65446	0.999429
BrainArea only	0.191022								LPFC wm - LPFC 5	0.47724	0.313628	35	1.52167	0.999941
Layer only	4.10803e-08								LPFC wm - LPFC 6	0.261731	0.313628	35	0.834527	1
BrainArea*Layer	0.151609								V1 1 - LPFC 1	0.488334	0.366239	35	1.33338	0.999999
									V1 4 - (V1 2/3)	1.04339	0.422896	35	2.46725	0.711397
									V1 4 - LPFC 4	0.292637	0.366239	35	0.799032	1
Conditional and Marginal Rsq values									V1 4 - V1 1	1.47316	0.422896	35	3.48349	0.0852473
condR2	0.657471								V1 4 - V1 5	0.279034	0.422896	35	0.659817	1
margR2	0.657471								V1 5 - (V1 2/3)	0.764357	0.422896	35	1.80743	0.995715
									V1 5 - V1 1	1.19412	0.422896	35	2.82367	0.402893
									V1 6 - (V1 2/3)	1.29665	0.422896	35	3.06612	0.240681
									V1 6 - LPFC 6	0.288738	0.366239	35	0.788389	1
									V1 6 - V1 1	1.72641	0.422896	35	4.08236	0.016097
									V1 6 - V1 4	0.253258	0.422896	35	0.598865	1
									V1 6 - V1 5	0.532292	0.422896	35	1.25868	1
									V1 wm - (V1 2/3)	1.48624	0.422896	35	3.51444	0.0785209
									V1 wm - LPFC wm	0.216602	0.37825	35	0.572642	1
									V1 wm - V1 1	1.91601	0.422896	35	4.53068	0.00432189
									V1 wm - V1 4	0.442852	0.422896	35	1.04719	1
									V1 wm - V1 5	0.721886	0.422896	35	1.70701	0.998782
									V1 wm - V1 6	0.189594	0.422896	35	0.448324	1

## Sheet: SMI31
Summary statistics by BrainArea & Layer									Šidák-adjusted post-hoc analyses
BrainArea	Layer	emmean	SE	df	lower.CL	upper.CL	.group		contrast	estimate	SE	df	t.ratio	p.value	significant p value
LPFC	1	-1.85866	0.178845	6	-2.657	-1.06032	a		(LPFC 2/3) - LPFC 1	1.20754	0.252925	47	4.77429	0.00118508	0.00138889
V1	1	-1.08074	0.195915	6	-1.95528	-0.206201	ab		(V1 2/3) - (LPFC 2/3)	0.213318	0.26527	47	0.804153	1
LPFC	2/3	-0.651127	0.178845	6	-1.44947	0.147213	bc		(V1 2/3) - V1 1	0.642929	0.277065	47	2.3205	0.808135
V1	2/3	-0.43781	0.195915	6	-1.31235	0.436728	bcd		LPFC 4 - (LPFC 2/3)	0.606791	0.252925	47	2.39909	0.744359
V1	5	-0.267587	0.195915	6	-1.14213	0.606951	bcde		LPFC 4 - LPFC 1	1.81433	0.252925	47	7.17338	2.94593e-07
V1	6	-0.223419	0.195915	6	-1.09796	0.651119	bcde		LPFC 5 - (LPFC 2/3)	0.820201	0.252925	47	3.24286	0.134145
LPFC	4	-0.0443363	0.178845	6	-0.842677	0.754004	cde		LPFC 5 - LPFC 1	2.02774	0.252925	47	8.01715	1.58497e-08
LPFC	5	0.169074	0.178845	6	-0.629267	0.967414	cde		LPFC 5 - LPFC 4	0.21341	0.252925	47	0.843768	1
LPFC	6	0.19911	0.178845	6	-0.59923	0.997451	cde		LPFC 5 - V1 5	0.436661	0.26527	47	1.6461	0.999404
V1	4	0.361601	0.195915	6	-0.512937	1.23614	de		LPFC 6 - (LPFC 2/3)	0.850238	0.252925	47	3.36162	0.0971462
V1	wm	0.498748	0.195915	6	-0.37579	1.37329	de		LPFC 6 - LPFC 1	2.05777	0.252925	47	8.13591	1.05458e-08
LPFC	wm	0.695677	0.195915	6	-0.178861	1.57022	e		LPFC 6 - LPFC 4	0.243447	0.252925	47	0.962525	1
									LPFC 6 - LPFC 5	0.0300368	0.252925	47	0.118758	1
									LPFC 6 - V1 6	0.422529	0.26527	47	1.59283	0.999746
Mixed effects regression summary (minimal p-values): including BrainArea*Layer									LPFC wm - (LPFC 2/3)	1.3468	0.26527	47	5.07711	0.000427487
	p.value								LPFC wm - LPFC 1	2.55434	0.26527	47	9.62921	7.05269e-11
BrainArea only	0.00518056								LPFC wm - LPFC 4	0.740014	0.26527	47	2.78966	0.395489
Layer only	1.06864e-12								LPFC wm - LPFC 5	0.526604	0.26527	47	1.98516	0.972476
BrainArea*Layer	0.00221297								LPFC wm - LPFC 6	0.496567	0.26527	47	1.87193	0.990035
									LPFC wm - V1 wm	0.196929	0.277065	47	0.710768	1
									V1 1 - LPFC 1	0.777926	0.26527	47	2.93258	0.290224
Conditional and Marginal Rsq values									V1 4 - (V1 2/3)	0.799411	0.277065	47	2.88528	0.322744
condR2	0.72122								V1 4 - LPFC 4	0.405938	0.26527	47	1.53028	0.999917
margR2	0.72122								V1 4 - V1 1	1.44234	0.277065	47	5.20577	0.000275934
									V1 4 - V1 5	0.629189	0.277065	47	2.2709	0.844202
									V1 4 - V1 6	0.58502	0.277065	47	2.11149	0.932757
									V1 5 - (V1 2/3)	0.170222	0.277065	47	0.614376	1
									V1 5 - V1 1	0.813151	0.277065	47	2.93487	0.288709
									V1 6 - (V1 2/3)	0.214391	0.277065	47	0.77379	1
									V1 6 - V1 1	0.85732	0.277065	47	3.09429	0.196978
									V1 6 - V1 5	0.0441683	0.277065	47	0.159415	1
									V1 wm - (V1 2/3)	0.936558	0.277065	47	3.38028	0.092243
									V1 wm - V1 1	1.57949	0.277065	47	5.70077	5.02539e-05
									V1 wm - V1 4	0.137147	0.277065	47	0.494998	1
									V1 wm - V1 5	0.766335	0.277065	47	2.7659	0.414919
									V1 wm - V1 6	0.722167	0.277065	47	2.60649	0.555718

## Sheet: MBP
Summary statistics by BrainArea & Layer									Šidák-adjusted post-hoc analyses
BrainArea	Layer	emmean	SE	df	lower.CL	upper.CL	.group		contrast	estimate	SE	df	t.ratio	p.value	significant pvalue
LPFC	1	-2.16374	0.127542	4	-2.90957	-1.41791	a		(LPFC 2/3) - (V1 2/3)	0.0923684	0.180248	32	0.512451	1	0.00138889
V1	1	-1.45008	0.127542	4	-2.19591	-0.704246	b		(LPFC 2/3) - LPFC 1	1.27508	0.180207	32	7.07564	3.31817e-06
V1	2/3	-0.981029	0.127542	4	-1.72686	-0.235199	b		(V1 2/3) - V1 1	0.469047	0.180207	32	2.60282	0.602908
LPFC	2/3	-0.888661	0.127542	4	-1.63449	-0.14283	b		LPFC 4 - (LPFC 2/3)	0.852722	0.180207	32	4.73189	0.00285038
LPFC	4	-0.0359395	0.127542	4	-0.78177	0.709891	c		LPFC 4 - LPFC 1	2.1278	0.180207	32	11.8075	2.2129e-11
V1	5	0.162515	0.127542	4	-0.583316	0.908346	c		LPFC 5 - (LPFC 2/3)	1.0856	0.180207	32	6.02414	6.68025e-05
V1	4	0.173673	0.127542	4	-0.572158	0.919504	c		LPFC 5 - LPFC 1	2.36068	0.180207	32	13.0998	1.38489e-12
LPFC	5	0.196935	0.127542	4	-0.548896	0.942765	c		LPFC 5 - LPFC 4	0.232874	0.180207	32	1.29226	1
V1	6	0.428485	0.127542	4	-0.317346	1.17432	cd		LPFC 5 - V1 5	0.0344196	0.180248	32	0.190956	1
LPFC	6	0.450137	0.127542	4	-0.295694	1.19597	cd		LPFC 6 - (LPFC 2/3)	1.3388	0.180207	32	7.42921	1.237e-06
LPFC	wm	0.876128	0.127542	4	0.130297	1.62196	de		LPFC 6 - LPFC 1	2.61388	0.180207	32	14.5048	8.06022e-14
V1	wm	1.2165	0.127542	4	0.470667	1.96233	e		LPFC 6 - LPFC 4	0.486077	0.180207	32	2.69732	0.519993
									LPFC 6 - LPFC 5	0.253203	0.180207	32	1.40506	0.999995
									LPFC 6 - V1 6	0.0216521	0.180248	32	0.120123	1
Mixed effects regression summary (minimal p-values): including BrainArea*Layer									LPFC wm - (LPFC 2/3)	1.76479	0.180207	32	9.7931	2.48935e-09
	p.value								LPFC wm - LPFC 1	3.03987	0.180207	32	16.8687	0
BrainArea only	0.000392554								LPFC wm - LPFC 4	0.912067	0.180207	32	5.06121	0.00109714
Layer only	1.74953e-17								LPFC wm - LPFC 5	0.679193	0.180207	32	3.76895	0.0430894
BrainArea*Layer	0.00341304								LPFC wm - LPFC 6	0.425991	0.180207	32	2.36389	0.803095
									V1 1 - LPFC 1	0.713667	0.180248	32	3.95935	0.0255808
									V1 4 - (V1 2/3)	1.1547	0.180207	32	6.40763	2.21269e-05
Conditional and Marginal Rsq values									V1 4 - LPFC 4	0.209612	0.180248	32	1.16291	1
condR2	0.93473								V1 4 - V1 1	1.62375	0.180207	32	9.01045	1.79619e-08
margR2	0.934615								V1 4 - V1 5	0.011158	0.180207	32	0.0619174	1
									V1 5 - (V1 2/3)	1.14354	0.180207	32	6.34571	2.64311e-05
									V1 5 - V1 1	1.61259	0.180207	32	8.94853	2.10736e-08
									V1 6 - (V1 2/3)	1.40951	0.180207	32	7.82162	4.20554e-07
									V1 6 - V1 1	1.87856	0.180207	32	10.4244	5.35924e-10
									V1 6 - V1 4	0.254812	0.180207	32	1.41399	0.999994
									V1 6 - V1 5	0.26597	0.180207	32	1.47591	0.999978
									V1 wm - (V1 2/3)	2.19753	0.180207	32	12.1944	9.45977e-12
									V1 wm - LPFC wm	0.34037	0.180248	32	1.88834	0.990469
									V1 wm - V1 1	2.66657	0.180207	32	14.7972	5.12923e-14
									V1 wm - V1 4	1.04283	0.180207	32	5.7868	0.000132906
									V1 wm - V1 5	1.05398	0.180207	32	5.84872	0.000111046
									V1 wm - V1 6	0.788013	0.180207	32	4.37281	0.00799385

## Sheet: MAP2
Summary statistics by BrainArea & Layer									Šidák-adjusted post-hoc analyses
BrainArea	Layer	emmean	SE	df	lower.CL	upper.CL	.group		contrast	estimate	SE	df	t.ratio	p.value	significant pvalue
LPFC	1	0.323519	0.130504	3	-0.641426	1.28846	a		(LPFC 2/3) - (V1 2/3)	0.199081	0.178837	17	1.1132	1	0.002
LPFC	2/3	0.601002	0.130504	3	-0.363943	1.56595	a		(LPFC 2/3) - LPFC 1	0.277483	0.142398	17	1.94864	0.958034
LPFC	4	0.138686	0.130504	3	-0.826259	1.10363	a		(LPFC 2/3) - LPFC 4	0.462315	0.142398	17	3.24664	0.192719
LPFC	5	0.344525	0.130504	3	-0.62042	1.30947	a		(LPFC 2/3) - LPFC 5	0.256477	0.142398	17	1.80112	0.985253
LPFC	6	0.347458	0.130504	3	-0.617488	1.3124	a		(LPFC 2/3) - LPFC 6	0.253544	0.142398	17	1.78053	0.987549
V1	1	0.340496	0.169519	3	-0.912927	1.59392	a		(V1 2/3) - V1 1	0.0614241	0.201381	17	0.305014	1
V1	2/3	0.40192	0.169519	3	-0.851503	1.65534	a		(V1 2/3) - V1 4	0.227795	0.201381	17	1.13116	0.999999
V1	4	0.174125	0.169519	3	-1.0793	1.42755	a		LPFC 1 - LPFC 4	0.184832	0.142398	17	1.298	0.999977
V1	5	0.508908	0.169519	3	-0.744515	1.76233	a		LPFC 5 - LPFC 1	0.0210064	0.142398	17	0.147519	1
V1	6	0.704807	0.169519	3	-0.548616	1.95823	a		LPFC 5 - LPFC 4	0.205839	0.142398	17	1.44552	0.999724
									LPFC 6 - LPFC 1	0.0239387	0.142398	17	0.168111	1
									LPFC 6 - LPFC 4	0.208771	0.142398	17	1.46611	0.999627
Mixed effects regression summary (minimal p-values): including BrainArea*Layer									LPFC 6 - LPFC 5	0.00293233	0.142398	17	0.0205925	1
	p.value								V1 1 - LPFC 1	0.0169774	0.178837	17	0.0949323	1
BrainArea only	0.925479								V1 1 - V1 4	0.166371	0.201381	17	0.826148	1
Layer only	0.0680393								V1 4 - LPFC 4	0.0354391	0.178837	17	0.198164	1
BrainArea*Layer	0.185457								V1 5 - (V1 2/3)	0.106988	0.201381	17	0.531269	1
									V1 5 - LPFC 5	0.164383	0.178837	17	0.919177	1
									V1 5 - V1 1	0.168412	0.201381	17	0.836283	1
Conditional and Marginal Rsq values									V1 5 - V1 4	0.334782	0.201381	17	1.66243	0.995851
condR2	0.554769								V1 6 - (V1 2/3)	0.302887	0.201381	17	1.50405	0.999365
margR2	0.292535								V1 6 - LPFC 6	0.357349	0.178837	17	1.99819	0.943749
									V1 6 - V1 1	0.364311	0.201381	17	1.80906	0.984285
									V1 6 - V1 4	0.530682	0.201381	17	2.63521	0.5454
									V1 6 - V1 5	0.195899	0.201381	17	0.972776	1
