# Supplementary material for: Proteomic features of gray matter layers and superficial white matter of the rhesus monkey neocortex: comparison of prefrontal area 46 and occipital area 17
Source: Brain Struct Funct. 2024 Jun 28;229(7):1495–525. doi: 10.1007/s00429-024-02819-y (PMC11374833; doi:10.1007/s00429-024-02819-y)
Supplement: Supplementary file 11 — Supplementary file11 (XLSX 146 KB) [file 429_2024_2819_MOESM11_ESM.xlsx]

## Sheet: 9B(m)_Circularity_AllLayers
Summary statistics by BrainArea & Layer									Šidák-adjusted post-hoc analyses
BrainArea	Layer	emmean	SE	df	lower.CL	upper.CL	.group		contrast	estimate	SE	df	t.ratio	p.value	significant pvalue
LPFC	1	0.402343	0.00859356	20	0.374645	0.430041	a		(LPFC 2/3) - LPFC 6	0.000948218	0.00568282	7179	0.166857	1	0.00138889
LPFC	2/3	0.401072	0.00474466	20	0.385779	0.416364	a		(V1 2/3) - (LPFC 2/3)	0.0032402	0.00558317	7179	0.580351	1
LPFC	4	0.404344	0.00711695	20	0.381405	0.427282	a		LPFC 1 - (LPFC 2/3)	0.00127132	0.00864249	7179	0.147101	1
LPFC	5	0.409348	0.00581699	20	0.390599	0.428097	ab		LPFC 1 - LPFC 6	0.00221953	0.00914833	7179	0.242616	1
LPFC	6	0.400124	0.00560813	20	0.382048	0.418199	a		LPFC 4 - (LPFC 2/3)	0.00327194	0.00718266	7179	0.455534	1
LPFC	wm	0.413263	0.011724	20	0.375475	0.45105	ab		LPFC 4 - LPFC 1	0.00200063	0.0101429	7179	0.197244	1
V1	1	0.428084	0.0117666	20	0.39016	0.466009	ab		LPFC 4 - LPFC 6	0.00422016	0.00778013	7179	0.542428	1
V1	2/3	0.404312	0.00540911	20	0.386878	0.421746	a		LPFC 5 - (LPFC 2/3)	0.00827614	0.0058943	7179	1.40409	0.99999
V1	4	0.405809	0.00510167	20	0.389366	0.422253	a		LPFC 5 - LPFC 1	0.00700483	0.00928012	7179	0.754821	1
V1	5	0.419241	0.0079379	20	0.393657	0.444826	ab		LPFC 5 - LPFC 4	0.0050042	0.00793394	7179	0.630734	1
V1	6	0.416571	0.00645372	20	0.39577	0.437371	ab		LPFC 5 - LPFC 6	0.00922436	0.00659761	7179	1.39814	0.999991
V1	wm	0.456042	0.0134549	20	0.412676	0.499409	b		LPFC wm - (LPFC 2/3)	0.0121911	0.0117654	7179	1.03618	1
									LPFC wm - LPFC 1	0.0109198	0.0137755	7179	0.792692	1
									LPFC wm - LPFC 4	0.00891913	0.0129098	7179	0.690881	1
Mixed effects regression summary (minimal p-values): including BrainArea*Layer									LPFC wm - LPFC 5	0.00391493	0.0122372	7179	0.31992	1
	p.value								LPFC wm - LPFC 6	0.0131393	0.0121441	7179	1.08194	1
BrainArea only	0.0629983								V1 1 - (V1 2/3)	0.0237723	0.0119919	7179	1.98235	0.959658
Layer only	0.427983								V1 1 - LPFC 1	0.0257412	0.0138431	7179	1.85949	0.986358
BrainArea*Layer	0.119727								V1 1 - V1 4	0.0222748	0.0118503	7179	1.87968	0.983381
									V1 1 - V1 5	0.00884283	0.0133248	7179	0.663637	1
									V1 1 - V1 6	0.0115137	0.0124935	7179	0.921572	1
Conditional and Marginal Rsq values									V1 4 - (V1 2/3)	0.00149748	0.00560944	7179	0.266958	1
condR2	0.0177611								V1 4 - LPFC 4	0.00146574	0.00751008	7179	0.19517	1
margR2	0.00416814								V1 5 - (V1 2/3)	0.0149294	0.00826935	7179	1.8054	0.992285
									V1 5 - LPFC 5	0.0098935	0.00875112	7179	1.13054	1
									V1 5 - V1 4	0.013432	0.00807225	7179	1.66397	0.998735
									V1 5 - V1 6	0.00267084	0.00899214	7179	0.297019	1
									V1 6 - (V1 2/3)	0.0122586	0.00685953	7179	1.78709	0.993728
									V1 6 - LPFC 6	0.016447	0.00726329	7179	2.2644	0.792963
									V1 6 - V1 4	0.0107611	0.00661563	7179	1.62662	0.999281
									V1 wm - (V1 2/3)	0.0517306	0.0136518	7179	3.78929	0.0100033
									V1 wm - LPFC wm	0.0427797	0.0172689	7179	2.47727	0.58569
									V1 wm - V1 1	0.0279583	0.0171846	7179	1.62694	0.999277
									V1 wm - V1 4	0.0502331	0.0135273	7179	3.71346	0.0135051
									V1 wm - V1 5	0.0368011	0.0148388	7179	2.48007	0.582814
									V1 wm - V1 6	0.039472	0.0140946	7179	2.80051	0.287168

## Sheet: 9B(r)_Circularity_L4
Summary statistics by Layer_V1split								Šidák-adjusted post-hoc analyses
Layer_V1split	emmean	SE	df	lower.CL	upper.CL	.group		contrast	estimate	SE	df	t.ratio	p.value	significant p value
4	0.404693	0.00705189	20	0.384693	0.424693	a		4 - 4Cb	0.00796379	0.00846668	1617	0.940603	0.985913	0.05
4A	0.414192	0.0127046	20	0.37816	0.450224	a		4Ca - 4Cb	0.0149393	0.0100286	1617	1.48967	0.76954
4B	0.423003	0.00951284	20	0.396023	0.449983	a		4Ca - 4	0.00697551	0.0109254	1617	0.638466	0.999394
4Ca	0.411669	0.00931322	20	0.385255	0.438082	a		4A - 4Cb	0.017463	0.0132477	1617	1.3182	0.87481
4Cb	0.396729	0.00625687	20	0.378984	0.414475	a		4A - 4	0.00949925	0.0139196	1617	0.682436	0.998923
								4A - 4Ca	0.00252374	0.014935	1617	0.168982	1
								4B - 4Cb	0.0262735	0.0102039	1617	2.57484	0.0966858
Mixed effects regression summary (minimal p-values): including Layer_V1split								4B - 4	0.0183097	0.0111111	1617	1.64788	0.649657
	p.value							4B - 4Ca	0.0113342	0.0123148	1617	0.920375	0.988015
Layer_V1plit	0.0995712							4B - 4A	0.00881045	0.015062	1617	0.584946	0.99972
Conditional and Marginal Rsq values
condR2	0.0171551
margR2	0.00471809

## Sheet: 9C(m)_Perimeter_AllLayers
Summary statistics by BrainArea & Layer									Šidák-adjusted post-hoc analyses
BrainArea	Layer	emmean	SE	df	lower.CL	upper.CL	.group		contrast	estimate	SE	df	t.ratio	p.value	sig pvalue
V1	1	57.0467	5.94806	20	37.8756	76.2178	a		(LPFC 2/3) - (V1 2/3)	3.95314	2.76459	7236	1.42992	0.999982	0.00138889
LPFC	1	65.9722	4.44363	20	51.65	80.2944	ab		(LPFC 2/3) - LPFC 1	4.43667	4.24825	7236	1.04435	1
V1	2/3	66.4557	3.00705	20	56.7637	76.1476	ab		(V1 2/3) - V1 1	9.40903	5.89341	7236	1.59653	0.999557
V1	wm	69.7781	6.8016	20	47.8559	91.7002	abc		LPFC 1 - V1 1	8.9255	6.80755	7236	1.31112	0.999999
LPFC	2/3	70.4088	2.71428	20	61.6605	79.1572	ab		LPFC 4 - (LPFC 2/3)	2.84216	3.54817	7236	0.80102	1
V1	5	71.5078	4.14783	20	58.139	84.8766	abc		LPFC 4 - LPFC 1	7.27882	4.99571	7236	1.45701	0.999968
V1	4	71.822	2.87321	20	62.5614	81.0825	abc		LPFC 4 - V1 4	1.42902	3.71968	7236	0.384178	1
V1	6	72.7719	3.47901	20	61.5587	83.985	abc		LPFC 5 - (LPFC 2/3)	3.8881	2.90926	7236	1.33646	0.999998
LPFC	4	73.251	3.7764	20	61.0793	85.4226	abc		LPFC 5 - LPFC 1	8.32476	4.5667	7236	1.82293	0.990656
LPFC	5	74.2969	3.18493	20	64.0316	84.5622	abc		LPFC 5 - LPFC 4	1.04594	3.9212	7236	0.26674	1
LPFC	6	81.7281	3.0884	20	71.7739	91.6822	c		LPFC 5 - V1 5	2.78914	4.32074	7236	0.645523	1
LPFC	wm	83.9353	5.96271	20	64.717	103.154	bc		LPFC 6 - (LPFC 2/3)	11.3192	2.80008	7236	4.04247	0.0035209
									LPFC 6 - LPFC 1	15.7559	4.49863	7236	3.50238	0.0301609
									LPFC 6 - LPFC 4	8.47708	3.84202	7236	2.20641	0.840022
Mixed effects regression summary (minimal p-values): including BrainArea*Layer									LPFC 6 - LPFC 5	7.43114	3.25479	7236	2.28314	0.776571
	p.value								LPFC 6 - V1 6	8.95619	3.59698	7236	2.48992	0.572676
BrainArea only	0.18986								LPFC wm - (LPFC 2/3)	13.5265	5.82158	7236	2.32351	0.739579
Layer only	0.000463909								LPFC wm - LPFC 1	17.9632	6.80206	7236	2.64084	0.42263
BrainArea*Layer	0.328624								LPFC wm - LPFC 4	10.6843	6.38844	7236	1.67245	0.99857
									LPFC wm - LPFC 5	9.63841	6.05527	7236	1.59174	0.999591
									LPFC wm - LPFC 6	2.20727	6.00781	7236	0.367401	1
Conditional and Marginal Rsq values									LPFC wm - V1 wm	14.1573	8.55207	7236	1.65542	0.998885
condR2	0.0287423								V1 4 - (V1 2/3)	5.36628	2.76328	7236	1.942	0.970891
margR2	0.00572669								V1 4 - V1 1	14.7753	5.82317	7236	2.53733	0.524203
									V1 4 - V1 5	0.314179	3.97289	7236	0.0790806	1
									V1 4 - V1 wm	2.0439	6.69243	7236	0.305404	1
									V1 5 - (V1 2/3)	5.0521	4.07035	7236	1.2412	1
									V1 5 - V1 1	14.4611	6.54966	7236	2.20792	0.838875
									V1 5 - V1 wm	1.72972	7.33435	7236	0.235838	1
									V1 6 - (V1 2/3)	6.31619	3.38728	7236	1.86468	0.985637
									V1 6 - V1 1	15.7252	6.14534	7236	2.55888	0.502456
									V1 6 - V1 4	0.949908	3.26724	7236	0.290737	1
									V1 6 - V1 5	1.26409	4.43301	7236	0.285153	1
									V1 6 - V1 wm	2.9938	6.97485	7236	0.429229	1
									V1 wm - (V1 2/3)	3.32238	6.75377	7236	0.49193	1
									V1 wm - V1 1	12.7314	8.47788	7236	1.50172	0.99992

## Sheet: 9C(r)-Perimeter_L4
Summary statistics by Layer_V1split								Šidák-adjusted post-hoc analyses
Layer_V1split	emmean	SE	df	lower.CL	upper.CL	.group		contrast	estimate	SE	df	t.ratio	p.value	significant p value
4A	62.7302	5.87418	20	46.0701	79.3902	a		4Ca - 4A	3.39385	7.04901	1630	0.481466	0.999952	0.05
4Ca	66.124	4.23846	20	54.1031	78.1449	a		4B - 4A	3.84807	7.09542	1630	0.542332	0.999858
4B	66.5782	4.31412	20	54.3428	78.8137	a		4B - 4Ca	0.454218	5.80768	1630	0.0782099	1
4	73.0723	3.16398	20	64.0987	82.0458	a		4 - 4A	10.3421	6.53264	1630	1.58314	0.700511
4Cb	75.5924	2.69954	20	67.9361	83.2487	a		4 - 4Ca	6.94825	5.11607	1630	1.35812	0.853251
								4 - 4B	6.49403	5.18296	1630	1.25296	0.905796
								4Cb - 4A	12.8623	6.24641	1630	2.05914	0.332663
Mixed effects regression summary (minimal p-values): including Layer_V1split								4Cb - 4Ca	9.46841	4.73703	1630	1.99881	0.374226
	p.value							4Cb - 4B	9.01419	4.80127	1630	1.87746	0.465004
Layer_V1plit	0.113583							4Cb - 4	2.52016	3.93492	1630	0.64046	0.999377
Conditional and Marginal Rsq values
condR2	0.0115753
margR2	0.0051212

## Sheet: 9D(l)_AreaOccupied_AllLayers
Summary statistics by BrainArea & CorticalLayer									Šidák-adjusted post-hoc analyses
BrainArea	CorticalLayer	emmean	SE	df	lower.CL	upper.CL	.group		contrast	estimate	SE	df	t.ratio	p.value	significant p value
V1	1	1166.51	962.969	6	-3132.06	5465.07	a		(LPFC 2/3) - (V1 2/3)	1715.11	1113.02	48	1.54096	0.999897	0.00138889
LPFC	wm	1227.88	896.798	6	-2775.31	5231.06	a		(LPFC 2/3) - LPFC 1	8129.86	1039.08	48	7.82413	2.68261e-08
V1	wm	1375.4	962.969	6	-2923.16	5673.97	a		(LPFC 2/3) - LPFC 4	6968.8	1039.08	48	6.70673	1.3673e-06
LPFC	1	1596.21	896.798	6	-2406.98	5599.39	a		(LPFC 2/3) - LPFC 5	3837.84	1039.08	48	3.69352	0.0366676
LPFC	4	2757.27	896.798	6	-1245.91	6760.46	ab		(LPFC 2/3) - LPFC 6	2048.12	1039.08	48	1.9711	0.975233
V1	5	3989.43	962.969	6	-309.135	8288	abc		(LPFC 2/3) - LPFC wm	8498.19	1039.08	48	8.17861	7.81769e-09
LPFC	5	5888.22	896.798	6	1885.04	9891.41	bc		(V1 2/3) - V1 1	6844.45	1138.25	48	6.01313	1.58015e-05
V1	6	6493.01	962.969	6	2194.44	10791.6	bcd		(V1 2/3) - V1 5	4021.52	1138.25	48	3.53307	0.0589189
LPFC	6	7677.95	896.798	6	3674.76	11681.1	cd		(V1 2/3) - V1 6	1517.94	1138.25	48	1.33358	0.999999
V1	2/3	8010.95	962.969	6	3712.39	12309.5	cde		(V1 2/3) - V1 wm	6635.55	1138.25	48	5.82961	3.00982e-05
LPFC	2/3	9726.07	896.798	6	5722.88	13729.3	de		LPFC 1 - LPFC wm	368.328	1039.08	48	0.354476	1
V1	4	11789.5	962.969	6	7490.96	16088.1	e		LPFC 1 - V1 1	429.7	1113.02	48	0.386068	1
									LPFC 4 - LPFC 1	1161.07	1039.08	48	1.1174	1
									LPFC 4 - LPFC wm	1529.39	1039.08	48	1.47188	0.999974
Mixed effects regression summary (minimal p-values): including BrainArea*CorticalLayer									LPFC 5 - LPFC 1	4292.02	1039.08	48	4.13061	0.00944877
	p.value								LPFC 5 - LPFC 4	3130.95	1039.08	48	3.01321	0.238445
BrainArea only	0.701152								LPFC 5 - LPFC wm	4660.35	1039.08	48	4.48509	0.00299127
Layer only	4.06456e-10								LPFC 5 - V1 5	1898.79	1113.02	48	1.70599	0.99857
BrainArea*Layer	1.53536e-07								LPFC 6 - LPFC 1	6081.74	1039.08	48	5.85303	2.77252e-05
									LPFC 6 - LPFC 4	4920.68	1039.08	48	4.73563	0.00130016
									LPFC 6 - LPFC 5	1789.72	1039.08	48	1.72242	0.998215
Conditional and Marginal Rsq values									LPFC 6 - LPFC wm	6450.07	1039.08	48	6.20751	7.9697e-06
condR2	0.810837								LPFC 6 - V1 6	1184.94	1113.02	48	1.06462	1
margR2	0.712691								V1 4 - (V1 2/3)	3778.58	1138.25	48	3.31964	0.107803
									V1 4 - LPFC 4	9032.26	1113.02	48	8.11511	9.743e-09
									V1 4 - V1 1	10623	1138.25	48	9.33277	1.52499e-10
									V1 4 - V1 5	7800.1	1138.25	48	6.85271	8.16353e-07
									V1 4 - V1 6	5296.52	1138.25	48	4.65321	0.0017129
									V1 4 - V1 wm	10414.1	1138.25	48	9.14924	2.82628e-10
									V1 5 - V1 1	2822.93	1138.25	48	2.48006	0.670863
									V1 5 - V1 wm	2614.03	1138.25	48	2.29653	0.824875
									V1 6 - V1 1	5326.5	1138.25	48	4.67956	0.00156867
									V1 6 - V1 5	2503.58	1138.25	48	2.1995	0.888497
									V1 6 - V1 wm	5117.61	1138.25	48	4.49603	0.00288531
									V1 wm - LPFC wm	147.526	1113.02	48	0.132546	1
									V1 wm - V1 1	208.898	1138.25	48	0.183526	1

## Sheet: 9D(ml)_AreaOccupied_L4
Summary statistics by CorticalLayer								Šidák-adjusted post-hoc analyses
CorticalLayer	emmean	SE	df	lower.CL	upper.CL	.group		contrast	estimate	SE	df	t.ratio	p.value	significant p value
4A	774.472	431.709	6	-818.623	2367.57	a		4B - 4A	1383.75	518.736	15	2.66753	0.162395	0.05
4B	2158.22	431.709	6	565.123	3751.31	ab		4Ca - 4A	1432.49	518.736	15	2.76149	0.136297
4Ca	2206.96	431.709	6	613.865	3800.05	ab		4Ca - 4B	48.742	518.736	15	0.0939629	1
4	2886.34	393.805	6	1433.11	4339.56	b		4 - 4A	2111.86	515.201	15	4.09911	0.00943944
4Cb	6650.25	431.709	6	5057.15	8243.34	c		4 - 4B	728.118	515.201	15	1.41327	0.859149
								4 - 4Ca	679.376	515.201	15	1.31866	0.901737
								4Cb - 4A	5875.77	518.736	15	11.3271	9.47326e-08
Mixed effects regression summary (minimal p-values): including CorticalLayer								4Cb - 4B	4492.03	518.736	15	8.65956	3.20314e-06
	p.value							4Cb - 4Ca	4443.29	518.736	15	8.56559	3.67606e-06
CorticalLayer	2.58546e-06							4Cb - 4	3763.91	515.201	15	7.30571	2.58543e-05
Conditional and Marginal Rsq values
condR2	0.860702
margR2	0.805441

## Sheet: 9D(mr)_FracOccupied_AllLayers
Summary statistics by BrainArea & CorticalLayer									Šidák-adjusted post-hoc analyses
BrainArea	CorticalLayer	emmean	SE	df	lower.CL	upper.CL	.group		contrast	estimate	SE	df	t.ratio	p.value	significant pvalue
V1	wm	0.0277573	0.00682186	6	-0.00269462	0.0582092	a		(LPFC 2/3) - (V1 2/3)	0.000688172	0.00905514	48	0.0759979	1	0.00138889
V1	1	0.0278044	0.00682186	6	-0.00264751	0.0582563	a		(LPFC 2/3) - LPFC 1	0.00893686	0.00858058	48	1.04152	1
LPFC	wm	0.0361119	0.0062333	6	0.00828733	0.0639366	ab		(LPFC 2/3) - LPFC 4	0.000235729	0.00858058	48	0.0274724	1
LPFC	1	0.0376588	0.0062333	6	0.0098342	0.0654834	ab		(LPFC 2/3) - LPFC 5	0.00174826	0.00858058	48	0.203746	1
LPFC	6	0.0409176	0.0062333	6	0.013093	0.0687422	ab		(LPFC 2/3) - LPFC 6	0.0056781	0.00858058	48	0.661739	1
LPFC	5	0.0448474	0.0062333	6	0.0170228	0.072672	ab		(LPFC 2/3) - LPFC wm	0.0104837	0.00858058	48	1.2218	1
V1	2/3	0.0459075	0.00682186	6	0.0154556	0.0763594	ab		(V1 2/3) - V1 1	0.0181031	0.00939955	48	1.92596	0.983208
LPFC	4	0.04636	0.0062333	6	0.0185353	0.0741846	ab		(V1 2/3) - V1 wm	0.0181502	0.00939955	48	1.93097	0.982437
LPFC	2/3	0.0465957	0.0062333	6	0.0187711	0.0744203	ab		LPFC 1 - LPFC wm	0.00154688	0.00858058	48	0.180276	1
V1	6	0.0520941	0.00682186	6	0.0216422	0.082546	ab		LPFC 1 - V1 1	0.00985444	0.00905514	48	1.08827	1
V1	5	0.0591257	0.00682186	6	0.0286738	0.0895776	ab		LPFC 4 - LPFC 1	0.00870113	0.00858058	48	1.01405	1
V1	4	0.0636775	0.00682186	6	0.0332256	0.0941294	b		LPFC 4 - LPFC 5	0.00151253	0.00858058	48	0.176273	1
									LPFC 4 - LPFC 6	0.00544237	0.00858058	48	0.634266	1
Mixed effects regression summary (minimal p-values): including BrainArea*CorticalLayer									LPFC 4 - LPFC wm	0.010248	0.00858058	48	1.19433	1
	p.value								LPFC 5 - LPFC 1	0.0071886	0.00858058	48	0.837776	1
BrainArea only	0.28191								LPFC 5 - LPFC 6	0.00392985	0.00858058	48	0.457993	1
CorticalLayer only	0.302851								LPFC 5 - LPFC wm	0.00873548	0.00858058	48	1.01805	1
BrainArea*CorticalLayer	0.0378953								LPFC 6 - LPFC 1	0.00325875	0.00858058	48	0.379783	1
									LPFC 6 - LPFC wm	0.00480563	0.00858058	48	0.560059	1
									LPFC wm - V1 wm	0.00835468	0.00905514	48	0.922645	1
Conditional and Marginal Rsq values									V1 1 - V1 wm	4.71145e-05	0.00939955	48	0.00501241	1
condR2	0.345667								V1 4 - (V1 2/3)	0.01777	0.00939955	48	1.89051	0.98793
margR2	0.309616								V1 4 - LPFC 4	0.0173175	0.00905514	48	1.91245	0.985153
									V1 4 - V1 1	0.0358731	0.00939955	48	3.81647	0.0252536
									V1 4 - V1 5	0.00455174	0.00939955	48	0.484251	1
									V1 4 - V1 6	0.0115834	0.00939955	48	1.23233	1
									V1 4 - V1 wm	0.0359202	0.00939955	48	3.82148	0.0248686
									V1 5 - (V1 2/3)	0.0132182	0.00939955	48	1.40626	0.999994
									V1 5 - LPFC 5	0.0142783	0.00905514	48	1.57682	0.999805
									V1 5 - V1 1	0.0313213	0.00939955	48	3.33222	0.104135
									V1 5 - V1 6	0.00703163	0.00939955	48	0.748081	1
									V1 5 - V1 wm	0.0313685	0.00939955	48	3.33723	0.102705
									V1 6 - (V1 2/3)	0.00618658	0.00939955	48	0.658178	1
									V1 6 - LPFC 6	0.0111765	0.00905514	48	1.23427	1
									V1 6 - V1 1	0.0242897	0.00939955	48	2.58413	0.574418
									V1 6 - V1 wm	0.0243368	0.00939955	48	2.58915	0.569765

## Sheet: 9D(r)_FractionOccupied_L4
Summary statistics by CorticalLayer								Šidák-adjusted post-hoc analyses
CorticalLayer	emmean	SE	df	lower.CL	upper.CL	.group		contrast	estimate	SE	df	t.ratio	p.value	significant p value
4A	0.0393487	0.00951781	6	0.00422601	0.0744714	a		4 - 4A	0.00579911	0.0113467	15	0.511082	0.999932	0.05
4	0.0451478	0.00868243	6	0.0131078	0.0771878	a		4B - 4A	0.0173973	0.0114219	15	1.52315	0.799675
4B	0.056746	0.00951781	6	0.0216233	0.0918687	a		4B - 4	0.0115981	0.0113467	15	1.02216	0.979748
4Ca	0.0605745	0.00951781	6	0.0254518	0.0956972	a		4Ca - 4A	0.0212258	0.0114219	15	1.85835	0.578904
4Cb	0.0731676	0.00951781	6	0.0380449	0.10829	a		4Ca - 4	0.0154267	0.0113467	15	1.35957	0.884373
								4Ca - 4B	0.00382855	0.0114219	15	0.335195	0.999999
								4Cb - 4A	0.0338189	0.0114219	15	2.96089	0.0930195
Mixed effects regression summary (minimal p-values): including CorticalLayer								4Cb - 4	0.0280198	0.0113467	15	2.46941	0.231822
	p.value							4Cb - 4B	0.0164216	0.0114219	15	1.43774	0.846779
CorticalLayer	0.0260287							4Cb - 4Ca	0.0125931	0.0114219	15	1.10254	0.966331
Conditional and Marginal Rsq values
condR2	0.459337
margR2	0.238801

## Sheet: 9E(l)_PosArea_CollIV
Summary statistics by BrainArea & LayerName									Šidák-adjusted post-hoc analyses
BrainArea	LayerName	emmean	SE	df	lower.CL	upper.CL	.group		contrast	estimate	SE	df	t.ratio	p.value	significant pvalue
V1	wm	0.0321008	0.00914642	6	-0.00872763	0.0729292	a		(LPFC Layer 2/3) - (V1 Layer 2/3)	0.00235476	0.0109383	47	0.215277	1	0.00138889
LPFC	wm	0.0343543	0.00753929	6	0.000699936	0.0680088	a		(LPFC Layer 2/3) - LPFC Layer 5	0.000427192	0.009226	47	0.0463031	1
V1	Layer 2/3	0.0403117	0.00914642	6	-0.000516691	0.0811401	a		(LPFC Layer 2/3) - LPFC Layer 6	0.00170258	0.009226	47	0.184542	1
LPFC	Layer 6	0.0409639	0.00700926	6	0.0096755	0.0722523	a		(LPFC Layer 2/3) - LPFC wm	0.00831213	0.00963485	47	0.862716	1
LPFC	Layer 5	0.0422393	0.00700926	6	0.0109509	0.0735277	a		(V1 Layer 2/3) - V1 wm	0.00821093	0.0122048	47	0.67276	1
LPFC	Layer 2/3	0.0426665	0.00700926	6	0.0113781	0.0739549	a		LPFC Layer 1 - (LPFC Layer 2/3)	0.0241017	0.009226	47	2.61237	0.550298
LPFC	Layer 4	0.0475811	0.00700926	6	0.0162927	0.0788695	a		LPFC Layer 1 - LPFC Layer 4	0.019187	0.009226	47	2.07967	0.945158
V1	Layer 6	0.0491768	0.00914642	6	0.00834841	0.0900052	a		LPFC Layer 1 - LPFC Layer 5	0.0245289	0.009226	47	2.65867	0.508046
V1	Layer 4	0.0620011	0.00914642	6	0.0211727	0.102829	ab		LPFC Layer 1 - LPFC Layer 6	0.0258043	0.009226	47	2.79691	0.389666
V1	Layer 5	0.0634139	0.00914642	6	0.0225855	0.104242	ab		LPFC Layer 1 - LPFC wm	0.0324138	0.00963485	47	3.36423	0.0964472
LPFC	Layer 1	0.0667682	0.00700926	6	0.0354798	0.0980566	ab		LPFC Layer 4 - (LPFC Layer 2/3)	0.00491466	0.009226	47	0.532697	1
V1	Layer 1	0.0963226	0.00914642	6	0.0554942	0.137151	b		LPFC Layer 4 - LPFC Layer 5	0.00534185	0.009226	47	0.579	1
									LPFC Layer 4 - LPFC Layer 6	0.00661724	0.009226	47	0.717238	1
									LPFC Layer 4 - LPFC wm	0.0132268	0.00963485	47	1.37281	0.999997
Mixed effects regression summary (minimal p-values): including BrainArea*LayerName									LPFC Layer 5 - LPFC Layer 6	0.00127539	0.009226	47	0.138239	1
	p.value								LPFC Layer 5 - LPFC wm	0.00788494	0.00963485	47	0.818377	1
BrainArea only	0.00955994								LPFC Layer 6 - LPFC wm	0.00660955	0.00963485	47	0.686005	1
LayerName only	0.0015355								LPFC wm - V1 wm	0.00225356	0.0112304	47	0.200667	1
BrainArea*LayerName	0.0424675								V1 Layer 1 - (V1 Layer 2/3)	0.0560109	0.0122048	47	4.58923	0.0021906
									V1 Layer 1 - LPFC Layer 1	0.0295545	0.0109383	47	2.70192	0.46953
									V1 Layer 1 - V1 Layer 4	0.0343215	0.0122048	47	2.81212	0.377597
Conditional and Marginal Rsq values									V1 Layer 1 - V1 Layer 5	0.0329087	0.0122048	47	2.69636	0.474421
condR2	0.501341								V1 Layer 1 - V1 Layer 6	0.0471458	0.0122048	47	3.86287	0.0223229
margR2	0.427539								V1 Layer 1 - V1 wm	0.0642218	0.0122048	47	5.26199	0.000227727
									V1 Layer 4 - (V1 Layer 2/3)	0.0216894	0.0122048	47	1.77711	0.996477
									V1 Layer 4 - LPFC Layer 4	0.01442	0.0109383	47	1.3183	0.999999
									V1 Layer 4 - V1 Layer 6	0.0128243	0.0122048	47	1.05075	1
									V1 Layer 4 - V1 wm	0.0299003	0.0122048	47	2.44987	0.699881
									V1 Layer 5 - (V1 Layer 2/3)	0.0231022	0.0122048	47	1.89287	0.987765
									V1 Layer 5 - LPFC Layer 5	0.0211747	0.0109383	47	1.93583	0.981826
									V1 Layer 5 - V1 Layer 4	0.00141285	0.0122048	47	0.115762	1
									V1 Layer 5 - V1 Layer 6	0.0142371	0.0122048	47	1.16651	1
									V1 Layer 5 - V1 wm	0.0313132	0.0122048	47	2.56563	0.59356
									V1 Layer 6 - (V1 Layer 2/3)	0.0088651	0.0122048	47	0.726359	1
									V1 Layer 6 - LPFC Layer 6	0.00821292	0.0109383	47	0.750841	1
									V1 Layer 6 - V1 wm	0.017076	0.0122048	47	1.39912	0.999995

## Sheet: 9E(m)_PosArea_Vim
Summary statistics by BrainArea & LayerName									Šidák-adjusted post-hoc analyses
BrainArea	LayerName	emmean	SE	df	lower.CL	upper.CL	.group		contrast	estimate	SE	df	t.ratio	p.value	significant pvalue
LPFC	Layer 1	0.014326	0.00512488	6	-0.00855082	0.0372028	a		(LPFC Layer 2/3) - LPFC Layer 1	0.00406987	0.00680986	47	0.597645	1	0.00138889
LPFC	Layer 2/3	0.0183959	0.00512488	6	-0.00448095	0.0412727	a		(V1 Layer 2/3) - (LPFC Layer 2/3)	0.000125741	0.00806673	47	0.0155876	1
V1	Layer 2/3	0.0185216	0.0067054	6	-0.0114104	0.0484536	a		LPFC Layer 4 - (LPFC Layer 2/3)	0.00898204	0.00680986	47	1.31898	0.999999
LPFC	wm	0.0230026	0.005517	6	-0.00162458	0.0476297	a		LPFC Layer 4 - LPFC Layer 1	0.0130519	0.00680986	47	1.91662	0.98471
V1	wm	0.0238186	0.0067054	6	-0.00611341	0.0537506	a		LPFC Layer 4 - LPFC Layer 5	0.00283157	0.00680986	47	0.415805	1
LPFC	Layer 5	0.0245463	0.00512488	6	0.00166953	0.0474231	a		LPFC Layer 4 - LPFC Layer 6	0.000873245	0.00680986	47	0.128232	1
LPFC	Layer 6	0.0265047	0.00512488	6	0.00362785	0.0493815	a		LPFC Layer 4 - LPFC wm	0.00437533	0.00710964	47	0.615409	1
LPFC	Layer 4	0.0273779	0.00512488	6	0.0045011	0.0502547	a		LPFC Layer 5 - (LPFC Layer 2/3)	0.00615047	0.00680986	47	0.903172	1
V1	Layer 6	0.030448	0.0067054	6	0.000516024	0.06038	a		LPFC Layer 5 - LPFC Layer 1	0.0102203	0.00680986	47	1.50082	0.999953
V1	Layer 4	0.0339284	0.0067054	6	0.00399637	0.0638604	a		LPFC Layer 5 - LPFC wm	0.00154376	0.00710964	47	0.217137	1
V1	Layer 5	0.0347359	0.0067054	6	0.00480386	0.0646679	a		LPFC Layer 6 - (LPFC Layer 2/3)	0.0081088	0.00680986	47	1.19074	1
V1	Layer 1	0.0375992	0.0067054	6	0.00766717	0.0675312	a		LPFC Layer 6 - LPFC Layer 1	0.0121787	0.00680986	47	1.78839	0.995973
									LPFC Layer 6 - LPFC Layer 5	0.00195832	0.00680986	47	0.287572	1
									LPFC Layer 6 - LPFC wm	0.00350209	0.00710964	47	0.492583	1
Mixed effects regression summary (minimal p-values): including BrainArea*LayerName									LPFC wm - (LPFC Layer 2/3)	0.00460671	0.00710964	47	0.647953	1
	p.value								LPFC wm - LPFC Layer 1	0.00867658	0.00710964	47	1.2204	1
BrainArea only	0.00589028								V1 Layer 1 - (V1 Layer 2/3)	0.0190776	0.00900859	47	2.11771	0.93013
LayerName only	0.0613777								V1 Layer 1 - LPFC Layer 1	0.0232732	0.00806673	47	2.88509	0.322881
BrainArea*LayerName	0.0459925								V1 Layer 1 - V1 Layer 4	0.0036708	0.00900859	47	0.407478	1
									V1 Layer 1 - V1 Layer 5	0.00286331	0.00900859	47	0.317842	1
									V1 Layer 1 - V1 Layer 6	0.00715115	0.00900859	47	0.793814	1
Conditional and Marginal Rsq values									V1 Layer 1 - V1 wm	0.0137806	0.00900859	47	1.52972	0.999918
condR2	0.283515								V1 Layer 4 - (V1 Layer 2/3)	0.0154068	0.00900859	47	1.71023	0.998499
margR2	0.192894								V1 Layer 4 - LPFC Layer 4	0.00655049	0.00806673	47	0.812038	1
									V1 Layer 4 - V1 Layer 6	0.00348035	0.00900859	47	0.386337	1
									V1 Layer 4 - V1 wm	0.0101098	0.00900859	47	1.12224	1
									V1 Layer 5 - (V1 Layer 2/3)	0.0162143	0.00900859	47	1.79987	0.995399
									V1 Layer 5 - LPFC Layer 5	0.0101895	0.00806673	47	1.26316	1
									V1 Layer 5 - V1 Layer 4	0.000807488	0.00900859	47	0.0896354	1
									V1 Layer 5 - V1 Layer 6	0.00428784	0.00900859	47	0.475972	1
									V1 Layer 5 - V1 wm	0.0109173	0.00900859	47	1.21187	1
									V1 Layer 6 - (V1 Layer 2/3)	0.0119264	0.00900859	47	1.3239	0.999999
									V1 Layer 6 - LPFC Layer 6	0.00394338	0.00806673	47	0.488846	1
									V1 Layer 6 - V1 wm	0.00662943	0.00900859	47	0.735901	1
									V1 wm - (V1 Layer 2/3)	0.00529701	0.00900859	47	0.587995	1
									V1 wm - LPFC wm	0.000816039	0.00828422	47	0.0985052	1

[truncated: 1 more sheets: 9E(r)_PosArea_SMA]
