# Supplementary material for: Proteomic features of gray matter layers and superficial white matter of the rhesus monkey neocortex: comparison of prefrontal area 46 and occipital area 17
Source: Brain Struct Funct. 2024 Jun 28;229(7):1495–525. doi: 10.1007/s00429-024-02819-y (PMC11374833; doi:10.1007/s00429-024-02819-y)
Supplement: Supplementary file 12 — Supplementary file12 (XLSX 19 KB) [file 429_2024_2819_MOESM12_ESM.xlsx]

## Sheet: PathVArea_byCellType_stats
All Neurons: Mixed effects regression: including BrainArea only
Abeta							PTau							ClvCasp							S6							TSPO							3NT							TDP43
	Estimate	Std..Error	df	t.value	Pr...t..			Estimate	Std..Error	df	t.value	Pr...t..			Estimate	Std..Error	df	t.value	Pr...t..			Estimate	Std..Error	df	t.value	Pr...t..			Estimate	Std..Error	df	t.value	Pr...t..			Estimate	Std..Error	df	t.value	Pr...t..			Estimate	Std..Error	df	t.value	Pr...t..
(Intercept)	0.503376	0.0171239	7.53271	29.396	4.77635e-09		(Intercept)	0.139542	0.0679146	6.1548	2.05467	0.0845051		(Intercept)	0.131928	0.0427372	6.27168	3.08696	0.0202815		(Intercept)	0.639387	0.0325562	6.69282	19.6395	3.62222e-07		(Intercept)	-0.558973	0.0380787	6.42436	-14.6794	3.50429e-06		(Intercept)	0.201091	0.0441695	6.50669	4.55271	0.00316342		(Intercept)	0.565328	0.0329666	6.60745	17.1485	1.00333e-06
BrainAreaV1	-0.19526	0.0140983	467.819	-13.8499	8.45096e-37		BrainAreaV1	-0.11038	0.018426	11553.7	-5.99047	2.15462e-09		BrainAreaV1	-0.0310001	0.0123559	11015.3	-2.50892	0.0121243		BrainAreaV1	-0.249153	0.015831	4087.49	-15.7383	3.13778e-54		BrainAreaV1	0.15376	0.0136021	8479.47	11.3042	2.03077e-29		BrainAreaV1	-0.142901	0.0168169	7582.08	-8.49743	2.31034e-17		BrainAreaV1	-0.166489	0.0162051	3905.73	-10.2739	1.88717e-24
condR2	margR2						condR2	margR2						condR2	margR2						condR2	margR2						condR2	margR2						condR2	margR2						condR2	margR2
0.0221268	0.0192267						0.0459569	0.0038914						0.0377978	0.000687097						0.0382207	0.0263973						0.0375026	0.0138629						0.0286434	0.00788573						0.0231252	0.0114103
0.00714286
Signficant: all except ClvCasp
Excitatory neurons: Mixed effects regression: including BrainArea only
Abeta							PTau							ClvCasp							S6							TSPO							3NT							TDP43
	Estimate	Std..Error	df	t.value	Pr...t..			Estimate	Std..Error	df	t.value	Pr...t..			Estimate	Std..Error	df	t.value	Pr...t..			Estimate	Std..Error	df	t.value	Pr...t..			Estimate	Std..Error	df	t.value	Pr...t..			Estimate	Std..Error	df	t.value	Pr...t..			Estimate	Std..Error	df	t.value	Pr...t..
(Intercept)	0.524856	0.0164622	8.37257	31.8825	4.8849e-10		(Intercept)	0.14126	0.0676432	6.19279	2.08831	0.0803418		(Intercept)	0.115908	0.0451091	6.28676	2.56951	0.0406443		(Intercept)	0.659943	0.0298286	6.99796	22.1245	9.77188e-08		(Intercept)	-0.557002	0.0405243	6.43165	-13.7449	5.23637e-06		(Intercept)	0.227184	0.0475342	6.50915	4.77938	0.00245736		(Intercept)	0.582057	0.0369797	6.60473	15.7399	1.75332e-06
BrainAreaV1	-0.222342	0.0148355	303.14	-14.9872	2.22752e-38		BrainAreaV1	-0.0778853	0.0196937	9913.43	-3.95483	7.71231e-05		BrainAreaV1	-0.025025	0.0132189	9889.07	-1.89313	0.0583704		BrainAreaV1	-0.275687	0.0165136	2582.09	-16.6946	1.69022e-59		BrainAreaV1	0.162549	0.014582	7744.76	11.1472	1.21906e-28		BrainAreaV1	-0.138796	0.0176927	7353.22	-7.8448	4.94916e-15		BrainAreaV1	-0.158335	0.0167931	4718.61	-9.42858	6.34423e-21
condR2	margR2						condR2	margR2						condR2	margR2						condR2	margR2						condR2	margR2						condR2	margR2						condR2	margR2
0.0267197	0.024389						0.0432339	0.00190915						0.0412624	0.000438056						0.0426253	0.0328421						0.0414018	0.0150883						0.032164	0.00752341						0.026686	0.0108027
0.00714286
Signficant: all except ClvCasp
Inhibitory Neurons, Mixed effects regression: including BrainArea only
Abeta							PTau							ClvCasp							S6							TSPO							3NT							TDP43
	Estimate	Std..Error	df	t.value	Pr...t..			Estimate	Std..Error	df	t.value	Pr...t..			Estimate	Std..Error	df	t.value	Pr...t..			Estimate	Std..Error	df	t.value	Pr...t..			Estimate	Std..Error	df	t.value	Pr...t..			Estimate	Std..Error	df	t.value	Pr...t..			Estimate	Std..Error	df	t.value	Pr...t..
(Intercept)	0.359223	0.0351762	8.85897	10.2121	3.39029e-06		(Intercept)	0.0822797	0.111017	6.24162	0.741144	0.485546		(Intercept)	0.224163	0.0484579	7.17233	4.62594	0.00226075		(Intercept)	0.461963	0.0616724	7.83939	7.49058	7.76968e-05		(Intercept)	-0.594717	0.0327835	10.8841	-18.1407	1.76028e-09		(Intercept)	-0.0138619	0.0882854	6.65578	-0.157012	0.879891		(Intercept)	0.380991	0.0844236	6.90535	4.51284	0.0028514
BrainAreaV1	-0.0282461	0.0393122	136.723	-0.718509	0.47367		BrainAreaV1	-0.538449	0.0475597	1187.58	-11.3215	2.72636e-28		BrainAreaV1	-0.132082	0.0322097	793.391	-4.10071	4.54363e-05		BrainAreaV1	-0.0514549	0.0544975	365.581	-0.944169	0.345707		BrainAreaV1	0.0286461	0.0348141	211.447	0.82283	0.411532		BrainAreaV1	-0.35557	0.0524051	928.345	-6.78502	2.06579e-11		BrainAreaV1	-0.320672	0.060595	654.824	-5.29206	1.65203e-07
condR2	margR2						condR2	margR2						condR2	margR2						condR2	margR2						condR2	margR2						condR2	margR2						condR2	margR2
0.00993494	0.000509457						0.246691	0.117625						0.0738607	0.0182386						0.0263668	0.000962746						0.0129665	0.000685901						0.119618	0.0485323						0.0758953	0.0302655
0.00714286
Signficant: Ptau, ClvCasp, 3NT, TDP43
Astrocytes, Mixed effects regression: including BrainArea only
Abeta							PTau							ClvCasp							S6							TSPO							3NT							TDP43
	Estimate	Std..Error	df	t.value	Pr...t..			Estimate	Std..Error	df	t.value	Pr...t..			Estimate	Std..Error	df	t.value	Pr...t..			Estimate	Std..Error	df	t.value	Pr...t..			Estimate	Std..Error	df	t.value	Pr...t..			Estimate	Std..Error	df	t.value	Pr...t..			Estimate	Std..Error	df	t.value	Pr...t..
(Intercept)	-0.664208	0.0735335	6.2773	-9.03272	7.95963e-05		(Intercept)	-0.0875616	0.0751547	6.62153	-1.16509	0.284234		(Intercept)	0.43331	0.0415421	7.57357	10.4306	9.25347e-06		(Intercept)	-0.703961	0.0616441	6.42567	-11.4198	1.66542e-05		(Intercept)	-0.0403908	0.06856	6.60465	-0.589131	0.57536		(Intercept)	-0.0562595	0.0655546	6.65936	-0.858209	0.420589		(Intercept)	-0.349512	0.0552071	6.54214	-6.33092	0.000515875
BrainAreaV1	-0.119372	0.0344617	2074.13	-3.46391	0.000543203		BrainAreaV1	-0.0341259	0.0488344	1394.3	-0.698809	0.484788		BrainAreaV1	-0.064967	0.0424371	391.321	-1.5309	0.126602		BrainAreaV1	-0.038888	0.0259817	2209.86	-1.49675	0.134602		BrainAreaV1	0.444129	0.0365375	1873.72	12.1554	8.88159e-33		BrainAreaV1	-0.0460511	0.0439123	1315.77	-1.0487	0.294507		BrainAreaV1	-0.146124	0.0380201	1223.73	-3.84332	0.000127613
condR2	margR2						condR2	margR2						condR2	margR2						condR2	margR2						condR2	margR2						condR2	margR2						condR2	margR2
0.0682124	0.00627885						0.030125	0.000259952						0.00902848	0.00117403						0.0786019	0.00116468						0.116602	0.0727661						0.0282893	0.000584589						0.0334738	0.00779501
0.00714286
Signficant: Abeta, TSPO, TDP43
Oligodendrocytes, Mixed effects regression: including BrainArea only
Abeta							PTau							ClvCasp							S6							TSPO							3NT							TDP43
	Estimate	Std..Error	df	t.value	Pr...t..			Estimate	Std..Error	df	t.value	Pr...t..			Estimate	Std..Error	df	t.value	Pr...t..			Estimate	Std..Error	df	t.value	Pr...t..			Estimate	Std..Error	df	t.value	Pr...t..			Estimate	Std..Error	df	t.value	Pr...t..			Estimate	Std..Error	df	t.value	Pr...t..
(Intercept)	0.00273024	0.0583868	6.33207	0.0467613	0.964144		(Intercept)	0.343091	0.159111	6.09091	2.1563	0.0737778		(Intercept)	-0.00798134	0.0262606	7.69162	-0.303928	0.769241		(Intercept)	-0.0120432	0.0497107	6.58679	-0.242266	0.815943		(Intercept)	0.606744	0.069821	6.71978	8.68999	6.78826e-05		(Intercept)	-0.143619	0.0346112	7.99817	-4.14949	0.00321281		(Intercept)	-0.193168	0.052631	6.58871	-3.67023	0.0088573
BrainAreaV1	-0.198143	0.0305968	1952.22	-6.47594	1.18894e-10		BrainAreaV1	0.344491	0.0420073	2688.69	8.20075	3.65747e-16		BrainAreaV1	0.0371579	0.027656	290.463	1.34358	0.180134		BrainAreaV1	-0.195826	0.0384597	825.721	-5.09171	4.39765e-07		BrainAreaV1	0.0597648	0.0428472	1538.85	1.39484	0.163267		BrainAreaV1	0.155004	0.0321706	499.913	4.81818	1.92413e-06		BrainAreaV1	-0.203958	0.0285151	1888.73	-7.15262	1.21248e-12
condR2	margR2						condR2	margR2						condR2	margR2						condR2	margR2						condR2	margR2						condR2	margR2						condR2	margR2
0.0633095	0.0199475						0.193131	0.0282215						0.00683244	0.000809309						0.0290439	0.0122707						0.0317262	0.000945533						0.0202109	0.0106577						0.0643338	0.024249
0.00714286	<- 0.05/7
All significant except ClvCasp & TSPO
Microglia, Mixed effects regression: including BrainArea only
Abeta							PTau							ClvCasp							S6							TSPO							3NT							TDP43
	Estimate	Std..Error	df	t.value	Pr...t..			Estimate	Std..Error	df	t.value	Pr...t..			Estimate	Std..Error	df	t.value	Pr...t..			Estimate	Std..Error	df	t.value	Pr...t..			Estimate	Std..Error	df	t.value	Pr...t..			Estimate	Std..Error	df	t.value	Pr...t..			Estimate	Std..Error	df	t.value	Pr...t..
(Intercept)	0.0805717	0.111399	7.0204	0.723274	0.492899		(Intercept)	-0.254156	0.0858065	9.4337	-2.96196	0.0151327		(Intercept)	0.573706	0.0908331	8.97549	6.31605	0.000139965		(Intercept)	-0.799756	0.0869875	8.08828	-9.19392	1.47353e-05		(Intercept)	0.821843	0.0894901	8.99081	9.18362	7.28667e-06		(Intercept)	-0.0433223	0.114729	9.08334	-0.377605	0.714396		(Intercept)	-0.645983	0.0808571	9.03915	-7.9892	2.1811e-05
BrainAreaV1	-0.150489	0.0987779	303.125	-1.52351	0.128673		BrainAreaV1	-0.163725	0.0994538	175.469	-1.64624	0.101504		BrainAreaV1	0.157563	0.116851	115.478	1.34841	0.180166		BrainAreaV1	0.0288999	0.0876961	242.328	0.329546	0.742028		BrainAreaV1	0.260437	0.106893	152.317	2.43642	0.0159864		BrainAreaV1	0.241883	0.127457	199.319	1.89775	0.0591739		BrainAreaV1	-0.128967	0.0893106	201.906	-1.44403	0.150282
condR2	margR2						condR2	margR2						condR2	margR2						condR2	margR2						condR2	margR2						condR2	margR2						condR2	margR2
0.0831049	0.00676608						0.0373203	0.0076361						0.0213445	0.00489707						0.0523419	0.000319247						0.0426867	0.01662						0.0457765	0.0102003						0.0427504	0.00595872
0.00714286	<- 0.05/7
No significant differences
