# Supplementary material for: Proteomic features of gray matter layers and superficial white matter of the rhesus monkey neocortex: comparison of prefrontal area 46 and occipital area 17
Source: Brain Struct Funct. 2024 Jun 28;229(7):1495–525. doi: 10.1007/s00429-024-02819-y (PMC11374833; doi:10.1007/s00429-024-02819-y)
Supplement: Supplementary file 13 — Supplementary file13 (XLSX 13 KB) [file 429_2024_2819_MOESM13_ESM.xlsx]

## Sheet: Fig11
Variables used for MANOVA for each run
Total n = 80 fields; 35 variables	Neurons n = 80 "neuron" fields, 23 variables	Glia n = 238 "glial" fields, 19 variables
'mean_Nuc3NT_mean'	'mean_Nuc3NT_mean'	'mean_Nuc3NT_mean'
'mean_CytoABETA_mean'	'mean_CytoABETA_mean'	'mean_CytoABETA_mean'
'mean_CellALDH1L1_mean'	'mean_CytoPTAU_mean'	'mean_CellALDH1L1_mean'
'mean_CytoPTAU_mean'	'mean_CytoCLEAVEDCASP3_mean'	'mean_CytoPTAU_mean'
'mean_CellBCAS1_mean'	'mean_CellCB_mean'	'mean_CellBCAS1_mean'
'mean_CytoCLEAVEDCASP3_mean'	'mean_CellGAD65_mean'	'mean_CytoCLEAVEDCASP3_mean'
'mean_CellCB_mean'	'mean_CellGAD67_mean'	'mean_CytoCNPASE_mean'
'mean_CytoCNPASE_mean'	'mean_CellHUD_mean'	'mean_CellGFAP_mean'
'mean_CellGAD65_mean'	'mean_CellKV31_mean'	'mean_NucIBA1_mean'
'mean_CellGAD67_mean'	'mean_CytoMAP2_mean'	'mean_NucOLIG2_mean'
'mean_CellGFAP_mean'	'mean_CellPV_mean'	'mean_CytoS6_mean'
'mean_CellHUD_mean'	'mean_CytoS6_mean'	'mean_NucTDP43_mean'
'mean_NucIBA1_mean'	'mean_CytoSMI32_mean'	'mean_CytoTSPO_mean'
'mean_CellKV31_mean'	'mean_NucTDP43_mean'	'Den_OLIG2pos_sameTH'
'mean_CytoMAP2_mean'	'mean_CytoTSPO_mean'	'Den_BCAS1pos_sameTH'
'mean_NucOLIG2_mean'	'Den_CBpos_sameTH'	'Den_CNPASEpos_sameTH'
'mean_CellPV_mean'	'Den_GAD67pos_sameTH'	'Den_GFAPpos_sameTH'
'mean_CytoS6_mean'	'Den_HUDpos_sameTH'	'Den_ALDH1L1pos_sameTH'
'mean_CytoSMI32_mean'	'Den_KV31pos_sameTH'	'Den_IBA1pos_sameTH'
'mean_NucTDP43_mean'	'Den_PVpos_sameTH'
'mean_CytoTSPO_mean'	'Den_MAP2pos_sameTH'
'Den_OLIG2pos_sameTH'	'Den_SMI32pos_sameTH'
'Den_BCAS1pos_sameTH'	'Den_PyrStell_pos_sameTH'
'Den_CNPASEpos_sameTH'
'Den_GFAPpos_sameTH'
'Den_ALDH1L1pos_sameTH'
'Den_IBA1pos_sameTH'
'Den_CBpos_sameTH'
'Den_GAD67pos_sameTH'
'Den_HUDpos_sameTH'
'Den_KV31pos_sameTH'
'Den_PVpos_sameTH'
'Den_MAP2pos_sameTH'
'Den_SMI32pos_sameTH'
'Den_PyrStell_pos_sameTH'
Combined measures: Coefficients of features with greatest influence on canonical variables
variables	coeff	P
	c1: V1 wm vs all other fields	9.43421e-49
'Den_HUDpos_sameTH'	11.8131
'Den_PyrStell_pos_sameTH'	7.6967
'Den_CNPASEpos_sameTH'	4.05627
'mean_CellGAD67_mean'	2.37085
'mean_CytoPTAU_mean'	2.21589
	c2: L1 vs all other fields	6.79053e-31
'mean_CellGFAP_mean'	3.36342
'mean_CytoCNPASE_mean'	2.27355
'Den_CNPASEpos_sameTH'	2.11119
'Den_PyrStell_pos_sameTH'	1.72581
'Den_HUDpos_sameTH'	1.41159
	c3: V1 L1 vs LPFC L1	5.25005e-16
'Den_HUDpos_sameTH'	7.14591
'Den_PyrStell_pos_sameTH'	4.88353
'Den_MAP2pos_sameTH'	3.24073
'mean_CytoCLEAVEDCASP3_mean'	3.07753
'mean_CellPV_mean'	1.95349
	c4: V1 L2/3 vs the rest of the fields	3.52181e-06
'Den_HUDpos_sameTH'	6.28142
'Den_MAP2pos_sameTH'	4.17063
'Den_GFAPpos_sameTH'	2.54572
'Den_PyrStell_pos_sameTH'	1.98926
'mean_CytoMAP2_mean'	1.1743
	c5: LPFC wm vs the rest of the fields	0.0201425
'Den_HUDpos_sameTH'	4.50621
'Den_PyrStell_pos_sameTH'	4.22542
'mean_CellPV_mean'	3.16667
'Den_SMI32pos_sameTH'	2.84869
'mean_CellHUD_mean'	2.03656
Coefficients of neuronal and glial markers with greatest influence on canonical variables
Neuronal profiles		P	Glial profiles		P
variables	coeff		variables	coeff
	c1: Lay 1 vs all fields	5.80308e-31		c1: V1 wm from the rest	2.81866e-111
'Den_HUDpos_sameTH'	7.23239		'mean_CellALDH1L1_mean'	1.65666
'Den_PyrStell_pos_sameTH'	5.94723		'mean_CytoS6_mean'	1.17204
'Den_MAP2pos_sameTH'	1.98103		'Den_BCAS1pos_sameTH'	0.922576
'mean_CytoCLEAVEDCASP3_mean'	1.74723		'Den_OLIG2pos_sameTH'	0.751247
mean_CellGAD65_mean'	1.62112		'mean_NucOLIG2_mean'	0.507989
	c2: L1 V1 vs L1 LPFC	3.87e-16		c2: LPFC wm from the rest	3.65377e-41
'Den_HUDpos_sameTH'	7.36139		'Den_BCAS1pos_sameTH'	1.24518
'Den_PyrStell_pos_sameTH'	3.79176		'mean_CellALDH1L1_mean'	1.22764
mean_CellGAD65_mean'	1.46767		'Den_ALDH1L1pos_sameTH'	0.916689
'mean_CellPV_mean'	1.37422		'Den_CNPASEpos_sameTH'	0.789801
'mean_CellHUD_mean'	0.964664		'mean_CytoS6_mean'	0.654901
	c3: V1 vs LPFC all layers	2.83384e-05		c3: L1 from L2-L6	5.97661e-07
'Den_HUDpos_sameTH'	3.7135		'mean_CytoPTAU_mean'	0.958117
'Den_MAP2pos_sameTH'	1.93528		'mean_CytoCLEAVEDCASP3_mean'	0.85311
'Den_SMI32pos_sameTH'	1.43706		'Den_BCAS1pos_sameTH'	0.827823
'Den_PVpos_sameTH'	0.969111		'Den_OLIG2pos_sameTH'	0.637769
'mean_CytoMAP2_mean'	0.836226		'mean_CellALDH1L1_mean'	0.579575
	c4: V1 L2/3 vs the rest of V1 layers	0.0501636
'mean_CytoS6_mean'	1.31179
mean_CellGAD65_mean'	1.17287
'Den_HUDpos_sameTH'	0.977937
'mean_CellPV_mean'	0.87184
'mean_CytoCLEAVEDCASP3_mean'	0.715909
